# Supplementary material for: Dirubidium digallium oxide bis­(ortho­borate)
Source: Acta Crystallogr Sect E Struct Rep Online. 2008 Mar 7;64(Pt 4):i23. doi: 10.1107/S1600536808005783 (PMC2960963; doi:10.1107/S1600536808005783)
Supplement: Supplementary file 1 [file e-64-00i23-sup1.cif]

##############################################################################
###                                                                        ###
###        Electronic paper (Acta Crystallographica Section E)             ###
###                                                                        ###
##############################################################################
#                                                                            #
# This CIF contains the data in a paper accepted for publication in Acta     #
# Crystallographica Section E. It conforms to the requirements of Notes      #
# for Authors for Section E, and has been peer reviewed under the auspices   #
# of the IUCr Commission on Journals.                                        #
#                                                                            #
# Full details of the Crystallographic Information File format               #
# are given in the paper "The Crystallographic Information File (CIF):       #
# a New Standard Archive File for Crystallography" by S. R. Hall, F. H.      #
# Allen and I. D. Brown [Acta Cryst. (1991), A47, 655-685].                  #
#                                                                            #
# The current version of the core CIF dictionary is obtainable from          #
# ftp://ftp.iucr.org/pub/cif_core.dic. The current version number is 2.4.    #
#                                                                            #
# Software is freely available for graphical display of the structure(s) in  #
# this CIF.  For information consult the CIF home page http://www.iucr.org/  #
# cif/home.html                                                              #
#                                                                            #
# This file may be used for bona fide research purposes within the           #
# scientific community so long as proper attribution is given to the journal # 
# article from which it was obtained.                                        #
#                                                                            #
##############################################################################
                                             
data_global
_audit_creation_method
; From SHELXTL and PublCIF
;
_journal_date_recd_electronic     2008-02-08
_journal_date_accepted     2008-02-29
_journal_name_full     'Acta Crystallographica, Section E'
_journal_year     2008
_journal_volume     64
_journal_issue      4
_journal_page_first     i23
_journal_page_last     i23
_journal_paper_category     QI
_journal_coeditor_code     MG2048
_publ_contact_author_name     'Robert W. Smith'
_publ_contact_author_address
;
Department of Chemistry
University of Nebraska at Omaha
Omaha, NE 68182-0109
USA
;
_publ_contact_author_email     robertsmith@mail.unomaha.edu
_publ_contact_author_fax     '+1-402-554-3888'
_publ_contact_author_phone     '+1-402-554-3592'
_publ_section_title
;
Rubidium gallium oxide orthoborate
;
loop_
    _publ_author_name
    _publ_author_footnote
    _publ_author_address
    'Smith, Robert W.' .
;
Department of Chemistry
University of Nebraska at Omaha
Omaha, NE 68182-0109
USA
;
    'Hu, Chunhua' .
;
Nebraska Center for Materials and Nanoscience
University of Nebraska
Lincoln, NE 68588-0304
USA
;
    'DeSpain, Christopher D.' .
;
Department of Chemistry
University of Nebraska at Omaha
Omaha, NE 68182-0109
USA
;
data_I
_chemical_name_systematic
;
dirubidium digallium oxide bis(orthoborate)
;
_chemical_name_common
;
Rubidium gallium oxide orthoborate
;
_chemical_formula_moiety     'B2 Ga2 O7, 2(Rb)'
_chemical_formula_sum     'B2 Ga2 O7 Rb2'
_chemical_formula_iupac     'Rb2 Ga2 O (B O3)2'
_chemical_formula_weight     444.00
_chemical_melting_point     ?
_symmetry_cell_setting     monoclinic
_symmetry_space_group_name_H-M     'P 21/c'
_symmetry_space_group_name_Hall     '-P 2ybc'
loop_
    _symmetry_equiv_pos_as_xyz
    'x, y, z'
    '-x, y+1/2, -z+1/2'
    '-x, -y, -z'
    'x, -y-1/2, z-1/2'
_cell_length_a     8.8115(18)
_cell_length_b     7.7224(16)
_cell_length_c     11.997(3)
_cell_angle_alpha     90.00
_cell_angle_beta     104.246(4)
_cell_angle_gamma     90.00
_cell_volume     791.3(3)
_cell_formula_units_Z     4
_cell_measurement_reflns_used     1660
_cell_measurement_theta_min     3.70
_cell_measurement_theta_max     25.70
_cell_measurement_temperature     297(2)
_exptl_crystal_description     block
_exptl_crystal_colour     colorless
_exptl_crystal_size_max     0.23
_exptl_crystal_size_mid     0.21
_exptl_crystal_size_min     0.19
_exptl_crystal_density_diffrn     3.727
_exptl_crystal_density_meas     ?
_exptl_crystal_density_method     'not measured'
_exptl_crystal_F_000     808
loop_
    _exptl_crystal_face_index_h
    _exptl_crystal_face_index_k
    _exptl_crystal_face_index_l
    _exptl_crystal_face_perp_dist
    0.00 1.00 0.00 0.0740
    0.00 -1.00 0.00 0.0900
    1.00 0.00 -2.00 0.0990
    -1.00 0.00 2.00 0.0930
    -1.00 0.00 -2.00 0.0740
    1.00 0.00 1.00 0.0970
_exptl_absorpt_coefficient_mu     19.028
_exptl_absorpt_correction_type     numerical
_exptl_absorpt_process_details
;
(SADABS; Sheldrick, 2003)
;
_exptl_absorpt_correction_T_min     0.118
_exptl_absorpt_correction_T_max     0.429
_exptl_special_details
;
;
_diffrn_ambient_temperature     297(2)
_diffrn_radiation_type     MoK\a
_diffrn_radiation_wavelength     0.71073
_diffrn_radiation_source     'fine-focus sealed tube'
_diffrn_radiation_monochromator     graphite
_diffrn_measurement_device_type     'Bruker SMART APEX CCD'
_diffrn_measurement_method     \w
_diffrn_detector_area_resol_mean     ?
_diffrn_reflns_number     8611
_diffrn_reflns_av_R_equivalents     0.0931
_diffrn_reflns_av_sigmaI/netI     0.0626
_diffrn_reflns_theta_min     2.38
_diffrn_reflns_theta_max     26.11
_diffrn_reflns_theta_full     26.11
_diffrn_measured_fraction_theta_max     0.998
_diffrn_measured_fraction_theta_full     0.998
_diffrn_reflns_limit_h_min     -10
_diffrn_reflns_limit_h_max     10
_diffrn_reflns_limit_k_min     -9
_diffrn_reflns_limit_k_max     9
_diffrn_reflns_limit_l_min     -14
_diffrn_reflns_limit_l_max     14
_diffrn_standards_number     0
_diffrn_standards_interval_count     .
_diffrn_standards_interval_time     .
_diffrn_standards_decay_%     ?
_refine_special_details
;
 Refinement of F^2^ against ALL reflections.  The weighted R-factor wR and
 goodness of fit S are based on F^2^, conventional R-factors R are based
 on F, with F set to zero for negative F^2^. The threshold expression of
 F^2^ > 2sigma(F^2^) is used only for calculating R-factors(gt) etc. and is
 not relevant to the choice of reflections for refinement.  R-factors based
 on F^2^ are statistically about twice as large as those based on F, and R-
 factors based on ALL data will be even larger.
;
_reflns_number_total     1568
_reflns_number_gt     1151
_reflns_threshold_expression     I>2\s(I)
_refine_ls_structure_factor_coef     Fsqd
_refine_ls_matrix_type     full
_refine_ls_R_factor_all     0.0642
_refine_ls_R_factor_gt     0.0366
_refine_ls_wR_factor_gt     0.0812
_refine_ls_wR_factor_ref     0.0908
_refine_ls_goodness_of_fit_ref     1.054
_refine_ls_restrained_S_all     1.054
_refine_ls_number_reflns     1568
_refine_ls_number_parameters     118
_refine_ls_number_restraints     0
_refine_ls_hydrogen_treatment     .
_refine_ls_weighting_scheme     calc
_refine_ls_weighting_details
                 'calc w=1/[\s^2^(Fo^2^)+(0.0376P)^2^] where P=(Fo^2^+2Fc^2^)/3'
_atom_sites_solution_hydrogens     .
_atom_sites_solution_primary     direct
_atom_sites_solution_secondary     difmap
_refine_ls_shift/su_max     0.000
_refine_ls_shift/su_mean     0.000
_refine_diff_density_max     1.281
_refine_diff_density_min     -0.897
_refine_ls_extinction_method     none
_refine_ls_extinction_coef     ?
loop_
    _atom_type_symbol
    _atom_type_description
    _atom_type_scat_dispersion_real
    _atom_type_scat_dispersion_imag
    _atom_type_scat_source
    'B' 'B' 0.0013 0.0007
                         'International Tables Vol C Tables 4.2.6.8 and 6.1.1.4'
    'O' 'O' 0.0106 0.0060
                         'International Tables Vol C Tables 4.2.6.8 and 6.1.1.4'
    'Ga' 'Ga' 0.2307 1.6083
                         'International Tables Vol C Tables 4.2.6.8 and 6.1.1.4'
    'Rb' 'Rb' -0.9393 2.9676
                         'International Tables Vol C Tables 4.2.6.8 and 6.1.1.4'
_computing_data_collection     'SMART (Bruker, 2005)'
_computing_cell_refinement     'SAINT-Plus (Bruker, 2003)'
_computing_data_reduction     'SAINT-Plus (Bruker, 2003)'
_computing_structure_solution     'SHELXTL (Sheldrick, 2008)'
_computing_structure_refinement     'SHELXTL (Sheldrick, 2008)'
_computing_molecular_graphics     'DIAMOND (Brandenburg & Putz, 2007)'
_computing_publication_material     'SHELXTL (Sheldrick, 2008)'
loop_
    _atom_site_type_symbol
    _atom_site_label
    _atom_site_fract_x
    _atom_site_fract_y
    _atom_site_fract_z
    _atom_site_U_iso_or_equiv
    _atom_site_adp_type
    _atom_site_calc_flag
    _atom_site_refinement_flags
    _atom_site_occupancy
    _atom_site_disorder_assembly
    _atom_site_disorder_group
    Rb Rb1 0.05407(9) 0.12523(11) 0.15061(7) 0.0276(2) Uani d . 1 . .
    Rb Rb2 0.53288(9) 0.12728(10) 0.62677(7) 0.0265(2) Uani d . 1 . .
    Ga Ga1 0.84630(9) 0.12201(10) 0.38547(7) 0.0183(2) Uani d . 1 . .
    Ga Ga2 0.31410(9) 0.06933(11) 0.86673(8) 0.0191(2) Uani d . 1 . .
    B B1 0.6554(10) 0.0915(10) 0.9123(8) 0.0166(19) Uani d . 1 . .
    B B2 0.1834(10) 0.1269(11) 0.4388(8) 0.0181(18) Uani d . 1 . .
    O O1 0.5159(5) 0.0083(6) 0.8667(5) 0.0221(13) Uani d . 1 . .
    O O2 0.7394(6) 0.0677(7) 0.0235(4) 0.0249(13) Uani d . 1 . .
    O O3 0.7155(6) 0.1924(7) 0.8410(5) 0.0261(13) Uani d . 1 . .
    O O4 0.0442(5) 0.2139(6) 0.4178(5) 0.0247(13) Uani d . 1 . .
    O O5 0.3091(5) 0.2014(6) 0.4049(5) 0.0215(12) Uani d . 1 . .
    O O6 0.7902(6) 0.0280(7) 0.5097(5) 0.0286(14) Uani d . 1 . .
    O O7 0.1781(6) 0.0322(7) 0.7290(5) 0.0248(12) Uani d . 1 . .
loop_
    _atom_site_aniso_label
    _atom_site_aniso_U_11
    _atom_site_aniso_U_22
    _atom_site_aniso_U_33
    _atom_site_aniso_U_12
    _atom_site_aniso_U_13
    _atom_site_aniso_U_23
    Rb1 0.0180(4) 0.0338(5) 0.0310(5) -0.0050(3) 0.0063(4) -0.0004(4)
    Rb2 0.0225(4) 0.0282(4) 0.0260(5) 0.0032(3) 0.0008(3) -0.0024(4)
    Ga1 0.0125(4) 0.0193(4) 0.0237(5) 0.0007(3) 0.0055(4) 0.0004(4)
    Ga2 0.0122(4) 0.0203(4) 0.0252(5) -0.0007(3) 0.0052(4) 0.0005(4)
    B1 0.017(4) 0.011(4) 0.026(5) 0.003(3) 0.014(4) 0.000(4)
    B2 0.015(4) 0.017(4) 0.022(5) 0.000(3) 0.005(4) 0.002(4)
    O1 0.008(3) 0.022(3) 0.037(4) -0.001(2) 0.007(2) -0.005(2)
    O2 0.016(3) 0.031(3) 0.025(3) -0.008(2) 0.002(2) 0.010(3)
    O3 0.024(3) 0.024(3) 0.029(3) -0.012(2) 0.004(3) 0.000(3)
    O4 0.008(3) 0.023(3) 0.043(4) -0.006(2) 0.008(2) 0.001(3)
    O5 0.011(3) 0.021(3) 0.035(3) 0.001(2) 0.011(2) 0.004(2)
    O6 0.029(3) 0.024(3) 0.040(4) 0.004(2) 0.023(3) 0.010(3)
    O7 0.019(3) 0.026(3) 0.026(3) 0.003(2) -0.001(2) -0.006(3)
_geom_special_details
;
 All esds (except the esd in the dihedral angle between two l.s. planes)
 are estimated using the full covariance matrix.  The cell esds are taken
 into account individually in the estimation of esds in distances, angles
 and torsion angles; correlations between esds in cell parameters are only
 used when they are defined by crystal symmetry.  An approximate (isotropic)
 treatment of cell esds is used for estimating esds involving l.s. planes.
;
loop_
    _geom_bond_atom_site_label_1
    _geom_bond_atom_site_label_2
    _geom_bond_site_symmetry_2
    _geom_bond_distance
    _geom_bond_publ_flag
    Rb1 O2 1_455 2.851(5) no
    Rb1 O7 4_565 2.928(5) no
    Rb1 O7 3_556 3.034(5) no
    Rb1 O4 4_565 3.039(5) no
    Rb1 O3 3_656 3.170(5) no
    Rb1 B1 3_656 3.298(8) no
    Rb1 O4 . 3.300(6) no
    Rb1 O4 2_545 3.341(5) no
    Rb1 B2 . 3.363(9) no
    Rb1 O5 . 3.365(5) no
    Rb1 O2 3_655 3.430(6) no
    Rb1 Ga2 3_556 3.5346(12) no
    Rb2 O3 . 2.722(5) no
    Rb2 O5 . 2.953(5) no
    Rb2 O5 3_656 2.964(5) no
    Rb2 O1 2_656 2.977(5) no
    Rb2 O6 . 3.045(5) no
    Rb2 O1 . 3.060(5) no
    Rb2 O6 3_656 3.151(6) no
    Rb2 B2 . 3.340(9) no
    Rb2 B1 . 3.340(9) no
    Rb2 O2 4_566 3.392(6) no
    Rb2 B2 3_656 3.419(8) no
    Rb2 Rb2 3_656 3.5477(17) no
    Ga1 O3 4_565 1.834(5) y
    Ga1 O4 1_655 1.834(5) y
    Ga1 O6 . 1.831(5) y
    Ga1 O7 3_656 1.790(5) y
    Ga1 Rb1 1_655 3.7189(13) no
    Ga1 Rb1 4_666 3.7966(13) no
    Ga1 Rb2 3_656 3.8275(13) no
    Ga1 Rb1 2_645 3.9828(14) no
    Ga1 Rb1 2_655 4.0307(14) no
    Ga1 Rb2 4_565 4.0975(12) no
    Ga2 O1 . 1.840(5) y
    Ga2 O2 3_656 1.838(5) y
    Ga2 O5 4_566 1.832(5) y
    Ga2 O7 . 1.810(5) y
    Ga2 Rb1 3_556 3.5346(12) no
    Ga2 Rb2 2_646 3.6641(13) no
    Ga2 Rb1 4_566 3.8226(12) no
    Ga2 Rb2 4_566 3.9973(13) no
    B1 O1 . 1.376(10) y
    B1 O2 1_556 1.370(10) y
    B1 O3 . 1.358(10) y
    B1 Rb1 3_656 3.298(8) no
    B1 Rb2 4_566 3.724(8) no
    B2 O4 . 1.366(9) y
    B2 O5 . 1.395(9) y
    B2 O6 3_656 1.341(10) y
    B2 Rb2 3_656 3.419(8) no
    B2 Rb1 4_566 3.584(9) no
    O1 Rb2 2_646 2.977(5) no
    O2 B1 1_554 1.370(10) no
    O2 Ga2 3_656 1.838(5) no
    O2 Rb1 1_655 2.851(5) no
    O2 Rb2 4_565 3.392(6) no
    O2 Rb1 3_655 3.430(6) no
    O3 Ga1 4_566 1.834(5) no
    O3 Rb1 3_656 3.170(5) no
    O4 Ga1 1_455 1.834(5) no
    O4 Rb1 4_566 3.039(5) no
    O4 Rb1 2 3.341(5) no
    O5 Ga2 4_565 1.832(5) no
    O5 Rb2 3_656 2.964(5) no
    O6 B2 3_656 1.341(10) no
    O6 Rb2 3_656 3.151(6) no
    O7 Ga1 3_656 1.790(5) no
    O7 Rb1 4_566 2.928(5) no
    O7 Rb1 3_556 3.034(5) no
loop_
    _geom_angle_atom_site_label_1
    _geom_angle_atom_site_label_2
    _geom_angle_atom_site_label_3
    _geom_angle_site_symmetry_1
    _geom_angle_site_symmetry_3
    _geom_angle
    _geom_angle_publ_flag
    O2 Rb1 O7 1_455 4_565 123.34(15) no
    O2 Rb1 O7 1_455 3_556 60.74(14) no
    O7 Rb1 O7 4_565 3_556 116.83(11) no
    O2 Rb1 O4 1_455 4_565 76.60(14) no
    O7 Rb1 O4 4_565 4_565 81.35(14) no
    O7 Rb1 O4 3_556 4_565 137.01(13) no
    O2 Rb1 O3 1_455 3_656 115.30(15) no
    O7 Rb1 O3 4_565 3_656 120.23(13) no
    O7 Rb1 O3 3_556 3_656 100.16(13) no
    O4 Rb1 O3 4_565 3_656 102.65(13) no
    O2 Rb1 B1 1_455 3_656 120.40(19) no
    O7 Rb1 B1 4_565 3_656 106.42(17) no
    O7 Rb1 B1 3_556 3_656 123.92(17) no
    O4 Rb1 B1 4_565 3_656 81.11(18) no
    O3 Rb1 B1 3_656 3_656 24.13(17) no
    O2 Rb1 O4 1_455 . 107.29(14) no
    O7 Rb1 O4 4_565 . 66.27(13) no
    O7 Rb1 O4 3_556 . 55.84(13) no
    O4 Rb1 O4 4_565 . 143.75(4) no
    O3 Rb1 O4 3_656 . 107.42(13) no
    B1 Rb1 O4 3_656 . 122.35(19) no
    O2 Rb1 O4 1_455 2_545 63.98(14) no
    O7 Rb1 O4 4_565 2_545 172.59(13) no
    O7 Rb1 O4 3_556 2_545 64.64(13) no
    O4 Rb1 O4 4_565 2_545 102.47(12) no
    O3 Rb1 O4 3_656 2_545 52.94(12) no
    B1 Rb1 O4 3_656 2_545 68.29(16) no
    O4 Rb1 O4 . 2_545 111.63(12) no
    O2 Rb1 B2 1_455 . 126.09(18) no
    O7 Rb1 B2 4_565 . 70.20(18) no
    O7 Rb1 B2 3_556 . 67.02(17) no
    O4 Rb1 B2 4_565 . 150.35(17) no
    O3 Rb1 B2 3_656 . 85.29(17) no
    B1 Rb1 B2 3_656 . 98.7(2) no
    O4 Rb1 B2 . . 23.63(16) no
    O4 Rb1 B2 2_545 . 104.94(17) no
    O2 Rb1 O5 1_455 . 148.92(14) no
    O7 Rb1 O5 4_565 . 55.79(13) no
    O7 Rb1 O5 3_556 . 90.94(13) no
    O4 Rb1 O5 4_565 . 128.56(13) no
    O3 Rb1 O5 3_656 . 80.03(13) no
    B1 Rb1 O5 3_656 . 85.03(18) no
    O4 Rb1 O5 . . 41.80(11) no
    O4 Rb1 O5 2_545 . 117.62(12) no
    B2 Rb1 O5 . . 23.93(16) no
    O2 Rb1 O2 1_455 3_655 101.45(12) no
    O7 Rb1 O2 4_565 3_655 112.08(14) no
    O7 Rb1 O2 3_556 3_655 129.57(13) no
    O4 Rb1 O2 4_565 3_655 61.13(12) no
    O3 Rb1 O2 3_656 3_655 41.56(13) no
    B1 Rb1 O2 3_656 3_655 23.39(18) no
    O4 Rb1 O2 . 3_655 145.74(12) no
    O4 Rb1 O2 2_545 3_655 65.28(12) no
    B2 Rb1 O2 . 3_655 122.11(17) no
    O5 Rb1 O2 . 3_655 106.98(12) no
    O2 Rb1 Ga2 1_455 3_556 31.19(10) no
    O7 Rb1 Ga2 4_565 3_556 131.89(11) no
    O7 Rb1 Ga2 3_556 3_556 30.80(10) no
    O4 Rb1 Ga2 4_565 3_556 107.55(9) no
    O3 Rb1 Ga2 3_656 3_556 104.14(9) no
    B1 Rb1 Ga2 3_656 3_556 121.58(14) no
    O4 Rb1 Ga2 . 3_556 84.39(8) no
    O4 Rb1 Ga2 2_545 3_556 53.33(8) no
    B2 Rb1 Ga2 . 3_556 97.81(14) no
    O5 Rb1 Ga2 . 3_556 121.74(8) no
    O2 Rb1 Ga2 3_655 3_556 113.35(9) no
    O3 Rb2 O5 . . 157.47(16) no
    O3 Rb2 O5 . 3_656 95.27(15) no
    O5 Rb2 O5 . 3_656 106.33(12) no
    O3 Rb2 O1 . 2_656 81.27(15) no
    O5 Rb2 O1 . 2_656 76.31(14) no
    O5 Rb2 O1 3_656 2_656 157.67(13) no
    O3 Rb2 O6 . . 98.49(16) no
    O5 Rb2 O6 . . 92.34(14) no
    O5 Rb2 O6 3_656 . 45.46(13) no
    O1 Rb2 O6 2_656 . 112.93(14) no
    O3 Rb2 O1 . . 47.31(13) no
    O5 Rb2 O1 . . 136.88(12) no
    O5 Rb2 O1 3_656 . 89.80(13) no
    O1 Rb2 O1 2_656 . 103.37(11) no
    O6 Rb2 O1 . . 124.94(13) no
    O3 Rb2 O6 . 3_656 144.03(14) no
    O5 Rb2 O6 . 3_656 44.59(13) no
    O5 Rb2 O6 3_656 3_656 90.03(13) no
    O1 Rb2 O6 2_656 3_656 105.77(13) no
    O6 Rb2 O6 . 3_656 110.17(11) no
    O1 Rb2 O6 . 3_656 97.31(13) no
    O3 Rb2 B2 . . 150.50(19) no
    O5 Rb2 B2 . . 24.64(17) no
    O5 Rb2 B2 3_656 . 107.28(18) no
    O1 Rb2 B2 2_656 . 84.46(17) no
    O6 Rb2 B2 . . 110.85(19) no
    O1 Rb2 B2 . . 112.62(17) no
    O6 Rb2 B2 3_656 . 23.61(16) no
    O3 Rb2 B1 . . 23.13(17) no
    O5 Rb2 B1 . . 156.39(16) no
    O5 Rb2 B1 3_656 . 90.97(16) no
    O1 Rb2 B1 2_656 . 93.85(17) no
    O6 Rb2 B1 . . 111.28(17) no
    O1 Rb2 B1 . . 24.32(16) no
    O6 Rb2 B1 3_656 . 121.60(17) no
    B2 Rb2 B1 . . 134.8(2) no
    O3 Rb2 O2 . 4_566 88.32(14) no
    O5 Rb2 O2 . 4_566 80.53(13) no
    O5 Rb2 O2 3_656 4_566 103.70(12) no
    O1 Rb2 O2 2_656 4_566 54.35(12) no
    O6 Rb2 O2 . 4_566 58.60(12) no
    O1 Rb2 O2 . 4_566 134.98(13) no
    O6 Rb2 O2 3_656 4_566 124.89(13) no
    B2 Rb2 O2 . 4_566 104.03(17) no
    B1 Rb2 O2 . 4_566 111.40(16) no
    O3 Rb2 B2 . 3_656 91.56(19) no
    O5 Rb2 B2 . 3_656 105.54(18) no
    O5 Rb2 B2 3_656 3_656 23.90(16) no
    O1 Rb2 B2 2_656 3_656 133.78(17) no
    O6 Rb2 B2 . 3_656 23.01(17) no
    O1 Rb2 B2 . 3_656 104.57(17) no
    O6 Rb2 B2 3_656 3_656 106.29(17) no
    B2 Rb2 B2 . 3_656 116.69(15) no
    B1 Rb2 B2 . 3_656 96.8(2) no
    O2 Rb2 B2 4_566 3_656 80.00(16) no
    O3 Rb2 Rb2 . 3_656 147.74(12) no
    O5 Rb2 Rb2 . 3_656 53.31(10) no
    O5 Rb2 Rb2 3_656 3_656 53.02(10) no
    O1 Rb2 Rb2 2_656 3_656 125.17(11) no
    O6 Rb2 Rb2 . 3_656 56.49(11) no
    O1 Rb2 Rb2 . 3_656 127.20(10) no
    O6 Rb2 Rb2 3_656 3_656 53.68(10) no
    B2 Rb2 Rb2 . 3_656 59.44(15) no
    B1 Rb2 Rb2 . 3_656 140.98(13) no
    O2 Rb2 Rb2 4_566 3_656 93.49(9) no
    B2 Rb2 Rb2 3_656 3_656 57.25(15) no
    O7 Ga1 O6 3_656 . 110.8(2) y
    O7 Ga1 O4 3_656 1_655 110.4(2) y
    O6 Ga1 O4 . 1_655 114.5(2) y
    O7 Ga1 O3 3_656 4_565 110.4(2) y
    O6 Ga1 O3 . 4_565 105.7(2) y
    O4 Ga1 O3 1_655 4_565 104.8(2) y
    O7 Ga1 Rb1 3_656 1_655 53.98(17) no
    O6 Ga1 Rb1 . 1_655 154.26(16) no
    O4 Ga1 Rb1 1_655 1_655 62.46(17) no
    O3 Ga1 Rb1 4_565 1_655 99.52(17) no
    O7 Ga1 Rb1 3_656 4_666 157.95(16) no
    O6 Ga1 Rb1 . 4_666 72.13(18) no
    O4 Ga1 Rb1 1_655 4_666 52.16(17) no
    O3 Ga1 Rb1 4_565 4_666 88.92(17) no
    Rb1 Ga1 Rb1 1_655 4_666 113.93(3) no
    O7 Ga1 Rb2 3_656 3_656 72.36(17) no
    O6 Ga1 Rb2 . 3_656 54.84(18) no
    O4 Ga1 Rb2 1_655 3_656 168.11(17) no
    O3 Ga1 Rb2 4_565 3_656 84.37(17) no
    Rb1 Ga1 Rb2 1_655 3_656 124.20(3) no
    Rb1 Ga1 Rb2 4_666 3_656 121.81(3) no
    O7 Ga1 Rb1 3_656 2_645 42.60(17) no
    O6 Ga1 Rb1 . 2_645 79.48(16) no
    O4 Ga1 Rb1 1_655 2_645 99.91(16) no
    O3 Ga1 Rb1 4_565 2_645 149.37(17) no
    Rb1 Ga1 Rb1 1_655 2_645 76.19(2) no
    Rb1 Ga1 Rb1 4_666 2_645 120.83(2) no
    Rb2 Ga1 Rb1 3_656 2_645 74.04(2) no
    O7 Ga1 Rb1 3_656 2_655 123.18(18) no
    O6 Ga1 Rb1 . 2_655 125.38(17) no
    O4 Ga1 Rb1 1_655 2_655 55.16(16) no
    O3 Ga1 Rb1 4_565 2_655 49.70(17) no
    Rb1 Ga1 Rb1 1_655 2_655 75.60(2) no
    Rb1 Ga1 Rb1 4_666 2_655 61.41(3) no
    Rb2 Ga1 Rb1 3_656 2_655 133.78(3) no
    Rb1 Ga1 Rb1 2_645 2_655 149.02(3) no
    O7 Ga1 Rb2 3_656 4_565 78.58(17) no
    O6 Ga1 Rb2 . 4_565 122.49(17) no
    O4 Ga1 Rb2 1_655 4_565 113.96(17) no
    O3 Ga1 Rb2 4_565 4_565 32.03(17) no
    Rb1 Ga1 Rb2 1_655 4_565 77.80(3) no
    Rb1 Ga1 Rb2 4_666 4_565 119.20(3) no
    Rb2 Ga1 Rb2 3_656 4_565 77.84(2) no
    Rb1 Ga1 Rb2 2_645 4_565 119.89(3) no
    Rb1 Ga1 Rb2 2_655 4_565 65.61(2) no
    O7 Ga2 O5 . 4_566 109.3(2) y
    O7 Ga2 O2 . 3_656 109.5(2) y
    O5 Ga2 O2 4_566 3_656 110.6(2) y
    O7 Ga2 O1 . . 112.5(2) y
    O5 Ga2 O1 4_566 . 109.3(2) y
    O2 Ga2 O1 3_656 . 105.7(2) y
    O7 Ga2 Rb1 . 3_556 59.13(17) no
    O5 Ga2 Rb1 4_566 3_556 110.32(14) no
    O2 Ga2 Rb1 3_656 3_556 53.43(16) no
    O1 Ga2 Rb1 . 3_556 139.84(15) no
    O7 Ga2 Rb2 . 2_646 91.67(16) no
    O5 Ga2 Rb2 4_566 2_646 157.90(16) no
    O2 Ga2 Rb2 3_656 2_646 66.83(17) no
    O1 Ga2 Rb2 . 2_646 53.89(15) no
    Rb1 Ga2 Rb2 3_556 2_646 86.15(3) no
    O7 Ga2 Rb1 . 4_566 47.68(16) no
    O5 Ga2 Rb1 4_566 4_566 61.69(16) no
    O2 Ga2 Rb1 3_656 4_566 128.63(16) no
    O1 Ga2 Rb1 . 4_566 125.18(17) no
    Rb1 Ga2 Rb1 3_556 4_566 80.45(2) no
    Rb2 Ga2 Rb1 2_646 4_566 138.19(3) no
    O7 Ga2 Rb2 . . 71.19(17) no
    O5 Ga2 Rb2 4_566 . 96.97(15) no
    O2 Ga2 Rb2 3_656 . 149.64(18) no
    O1 Ga2 Rb2 . . 50.97(17) no
    Rb1 Ga2 Rb2 3_556 . 128.63(3) no
    Rb2 Ga2 Rb2 2_646 . 82.84(2) no
    Rb1 Ga2 Rb2 4_566 . 75.46(3) no
    O7 Ga2 Rb2 . 4_566 152.81(16) no
    O5 Ga2 Rb2 4_566 4_566 43.56(16) no
    O2 Ga2 Rb2 3_656 4_566 86.43(17) no
    O1 Ga2 Rb2 . 4_566 82.52(16) no
    Rb1 Ga2 Rb2 3_556 4_566 123.67(3) no
    Rb2 Ga2 Rb2 2_646 4_566 115.16(3) no
    Rb1 Ga2 Rb2 4_566 4_566 105.14(3) no
    Rb2 Ga2 Rb2 . 4_566 106.28(3) no
    O3 B1 O2 . 1_556 119.4(7) y
    O3 B1 O1 . . 117.8(8) y
    O2 B1 O1 1_556 . 122.7(7) y
    O3 B1 Rb1 . 3_656 72.7(4) no
    O2 B1 Rb1 1_556 3_656 83.7(4) no
    O1 B1 Rb1 . 3_656 109.9(4) no
    O3 B1 Rb2 . . 52.0(4) no
    O2 B1 Rb2 1_556 . 166.2(5) no
    O1 B1 Rb2 . . 66.4(4) no
    Rb1 B1 Rb2 3_656 . 83.14(19) no
    O3 B1 Rb2 . 4_566 109.0(5) no
    O2 B1 Rb2 1_556 4_566 65.4(4) no
    O1 B1 Rb2 . 4_566 99.5(4) no
    Rb1 B1 Rb2 3_656 4_566 145.8(3) no
    Rb2 B1 Rb2 . 4_566 125.8(2) no
    O6 B2 O4 3_656 . 124.7(7) y
    O6 B2 O5 3_656 . 116.3(7) y
    O4 B2 O5 . . 119.0(7) y
    O6 B2 Rb2 3_656 . 70.3(4) no
    O4 B2 Rb2 . . 139.5(5) no
    O5 B2 Rb2 . . 62.0(4) no
    O6 B2 Rb1 3_656 . 116.6(5) no
    O4 B2 Rb1 . . 75.6(4) no
    O5 B2 Rb1 . . 78.1(4) no
    Rb2 B2 Rb1 . . 135.8(3) no
    O6 B2 Rb2 3_656 3_656 62.6(4) no
    O4 B2 Rb2 . 3_656 156.1(6) no
    O5 B2 Rb2 . 3_656 59.4(4) no
    Rb2 B2 Rb2 . 3_656 63.31(15) no
    Rb1 B2 Rb2 . 3_656 80.99(19) no
    O6 B2 Rb1 3_656 4_566 101.5(5) no
    O4 B2 Rb1 . 4_566 56.0(4) no
    O5 B2 Rb1 . 4_566 113.6(5) no
    Rb2 B2 Rb1 . 4_566 85.5(2) no
    Rb1 B2 Rb1 . 4_566 130.1(2) no
    Rb2 B2 Rb1 3_656 4_566 148.0(3) no
    B1 O1 Ga2 . . 130.5(5) no
    B1 O1 Rb2 . 2_646 124.9(4) no
    Ga2 O1 Rb2 . 2_646 96.17(18) no
    B1 O1 Rb2 . . 89.3(4) no
    Ga2 O1 Rb2 . . 101.2(2) no
    Rb2 O1 Rb2 2_646 . 111.24(16) no
    B1 O2 Ga2 1_554 3_656 127.1(5) no
    B1 O2 Rb1 1_554 1_655 136.1(4) no
    Ga2 O2 Rb1 3_656 1_655 95.4(2) no
    B1 O2 Rb2 1_554 4_565 93.0(4) no
    Ga2 O2 Rb2 3_656 4_565 83.28(19) no
    Rb1 O2 Rb2 1_655 4_565 103.59(16) no
    B1 O2 Rb1 1_554 3_655 72.9(4) no
    Ga2 O2 Rb1 3_656 3_655 117.0(2) no
    Rb1 O2 Rb1 1_655 3_655 78.55(12) no
    Rb2 O2 Rb1 4_565 3_655 159.51(17) no
    B1 O3 Ga1 . 4_566 125.4(5) no
    B1 O3 Rb2 . . 104.9(5) no
    Ga1 O3 Rb2 4_566 . 127.0(2) no
    B1 O3 Rb1 . 3_656 83.2(4) no
    Ga1 O3 Rb1 4_566 3_656 104.1(2) no
    Rb2 O3 Rb1 . 3_656 96.45(16) no
    B2 O4 Ga1 . 1_455 127.8(5) no
    B2 O4 Rb1 . 4_566 102.1(5) no
    Ga1 O4 Rb1 1_455 4_566 99.4(2) no
    B2 O4 Rb1 . . 80.8(4) no
    Ga1 O4 Rb1 1_455 . 88.01(19) no
    Rb1 O4 Rb1 4_566 . 167.46(17) no
    B2 O4 Rb1 . 2 132.8(4) no
    Ga1 O4 Rb1 1_455 2 98.07(19) no
    Rb1 O4 Rb1 4_566 2 77.53(12) no
    Rb1 O4 Rb1 . 2 91.48(13) no
    B2 O5 Ga2 . 4_565 122.8(5) no
    B2 O5 Rb2 . . 93.4(4) no
    Ga2 O5 Rb2 4_565 . 111.1(2) no
    B2 O5 Rb2 . 3_656 96.7(4) no
    Ga2 O5 Rb2 4_565 3_656 139.0(2) no
    Rb2 O5 Rb2 . 3_656 73.67(11) no
    B2 O5 Rb1 . . 77.9(4) no
    Ga2 O5 Rb1 4_565 . 89.68(19) no
    Rb2 O5 Rb1 . . 158.76(17) no
    Rb2 O5 Rb1 3_656 . 87.95(13) no
    B2 O6 Ga1 3_656 . 132.7(5) no
    B2 O6 Rb2 3_656 . 94.4(4) no
    Ga1 O6 Rb2 . . 131.0(2) no
    B2 O6 Rb2 3_656 3_656 86.1(4) no
    Ga1 O6 Rb2 . 3_656 96.8(2) no
    Rb2 O6 Rb2 . 3_656 69.83(11) no
    Ga1 O7 Ga2 3_656 . 137.2(3) no
    Ga1 O7 Rb1 3_656 4_566 113.0(2) no
    Ga2 O7 Rb1 . 4_566 105.1(2) no
    Ga1 O7 Rb1 3_656 3_556 97.5(2) no
    Ga2 O7 Rb1 . 3_556 90.1(2) no
    Rb1 O7 Rb1 4_566 3_556 105.83(16) no
