# Supplementary material for: Dirubidium digallium oxide bis­(ortho­borate)
Source: Acta Crystallogr Sect E Struct Rep Online. 2008 Mar 7;64(Pt 4):i23. doi: 10.1107/S1600536808005783 (PMC2960963; doi:10.1107/S1600536808005783)
Supplement: Supplementary file 2 [file e-64-00i23-Isup2.hkl]

# 
# h,k,l, Fc-squared, Fo-squared, sigma(Fo-squared) and status flag 
# 
data_I
_shelx_title ' C6SM4fs(Smith-CD1-3) P2(1)/c 297K Rb2Ga2O(BO3)2' 
_shelx_refln_list_code          4 
_shelx_F_calc_maximum      403.39 
_exptl_crystal_F_000       808.00 
_reflns_d_resolution_high  0.8075 
 
loop_ 
 _symmetry_equiv_pos_as_xyz 
 'x, y, z' 
 '-x, y+1/2, -z+1/2' 
 '-x, -y, -z' 
 'x, -y-1/2, z-1/2' 
 
_cell_length_a     8.8115 
_cell_length_b     7.7224 
_cell_length_c    11.9974 
_cell_angle_alpha  90.000 
_cell_angle_beta  104.246 
_cell_angle_gamma  90.000 
 
_shelx_F_squared_multiplier     1.000 
 
loop_ 
 _refln_index_h 
 _refln_index_k 
 _refln_index_l 
 _refln_F_squared_calc 
 _refln_F_squared_meas 
 _refln_F_squared_sigma 
 _refln_observed_status 
   1   0   0      196.43      203.54     14.92 o 
   2   0   0      516.49      736.44     50.92 o 
   3   0   0     1633.76     1954.41    108.31 o 
   4   0   0     5137.58     6679.97    308.84 o 
   5   0   0    17519.17    20138.14    884.61 o 
   6   0   0    16738.61    18880.51    830.89 o 
   7   0   0      157.07      239.57     99.12 o 
   8   0   0    14015.25    13595.99    786.82 o 
   9   0   0     4400.63     4374.36    408.72 o 
  10   0   0     4499.71     4726.75    453.76 o 
   1   1   0      122.51      134.04     16.66 o 
   2   1   0      125.20      293.39     31.65 o 
   3   1   0      336.10      451.93     31.08 o 
   4   1   0    42486.00    48224.46   1342.55 o 
   5   1   0     2215.34     2318.53     97.00 o 
   6   1   0    13178.51    14264.34    409.91 o 
   7   1   0      342.41      397.03     72.95 o 
   8   1   0      465.87      544.50    108.04 o 
   9   1   0     4957.24     4698.08    239.89 o 
  10   1   0     1643.15     1789.56    223.07 o 
   0   2   0    10557.85    10228.15    464.21 o 
   1   2   0     2069.84     2003.21     61.33 o 
   2   2   0     4058.05     3920.60    131.10 o 
   3   2   0      755.90     1089.06     61.40 o 
   4   2   0       26.56       24.55     54.51 o 
   5   2   0      570.12      633.15     65.94 o 
   6   2   0     1859.51     1732.28     88.09 o 
   7   2   0      100.46      112.62     80.88 o 
   8   2   0      314.71      148.40    111.98 o 
   9   2   0      130.38      209.08    126.49 o 
  10   2   0      311.97      236.20    144.95 o 
   1   3   0       74.71      -28.40     31.76 o 
   2   3   0     1625.67     1339.16     63.19 o 
   3   3   0      392.35      408.65     51.65 o 
   4   3   0    32768.66    34119.54   1039.14 o 
   5   3   0      214.90      219.77     71.59 o 
   6   3   0     3099.45     3175.39    145.87 o 
   7   3   0      410.83      463.86     89.97 o 
   8   3   0       62.78       73.21     97.57 o 
   9   3   0     8365.80     8184.70    344.30 o 
  10   3   0     1315.83     1490.20    173.24 o 
   0   4   0    53738.32    55251.96   2483.32 o 
   1   4   0     1385.27     1214.27     77.39 o 
   2   4   0     8669.45     8944.28    266.26 o 
   3   4   0     4709.96     4619.90    153.76 o 
   4   4   0       97.22      133.38     65.86 o 
   5   4   0     1571.42     1553.39     99.91 o 
   6   4   0     1645.28     1710.38    144.41 o 
   7   4   0      129.77       45.20     93.49 o 
   8   4   0     1910.29     1865.58    138.89 o 
   9   4   0     2320.10     2197.15    201.29 o 
   1   5   0     5607.78     5127.25    179.99 o 
   2   5   0     2182.04     2218.75    100.78 o 
   3   5   0       16.04      104.78     76.13 o 
   4   5   0     2155.43     2250.57    126.63 o 
   5   5   0     3636.41     3590.72    175.95 o 
   6   5   0    12087.04    11451.87    411.70 o 
   7   5   0     3663.33     3697.80    285.40 o 
   8   5   0      170.85       52.70    121.77 o 
   9   5   0       46.27     -137.35    182.43 o 
   0   6   0     1766.58     1633.61    125.20 o 
   1   6   0       34.64      -60.57     60.57 o 
   2   6   0     2065.78     2011.19    111.17 o 
   3   6   0     3043.90     2898.97    136.04 o 
   4   6   0      360.44      415.96    127.02 o 
   5   6   0     1257.61     1262.49    121.87 o 
   6   6   0      590.73      564.27    117.17 o 
   7   6   0      107.97       62.35    141.39 o 
   8   6   0      661.39      368.27    137.14 o 
   1   7   0      795.84      714.38     89.88 o 
   2   7   0       14.60     -108.20    108.20 o 
   3   7   0       25.56     -114.22    114.22 o 
   4   7   0     3455.65     3588.07    228.90 o 
   5   7   0     2461.43     2591.30    171.87 o 
   6   7   0     3041.71     2880.36    240.68 o 
   7   7   0      748.05      923.34    148.23 o 
   0   8   0     5236.92     5169.98    352.59 o 
   1   8   0      924.45      819.58    110.09 o 
   2   8   0     7409.98     7870.25    300.54 o 
   3   8   0     9450.79    10536.55    439.18 o 
   4   8   0       10.51       42.18    135.69 o 
   5   8   0      346.43      274.44    207.95 o 
   1   9   0      825.56      816.68    147.74 o 
   2   9   0      360.09      460.13    124.95 o 
   3   9   0        0.38       15.35    152.46 o 
 -10   1   1      387.14      446.90    199.31 o 
  -9   1   1     1797.50     2143.29    224.04 o 
  -8   1   1     6373.79     7024.20    294.01 o 
  -7   1   1      606.29      646.75     99.76 o 
  -6   1   1       92.06       62.20     55.23 o 
  -5   1   1     8753.84     9856.14    311.79 o 
  -4   1   1     1137.52     1282.06    102.77 o 
  -3   1   1    88909.30   103712.66   2877.67 o 
  -2   1   1      809.73      865.69     39.84 o 
  -1   1   1     5542.13     4981.02    133.22 o 
   0   1   1       24.67       29.95     16.39 o 
   1   1   1     7224.27     7007.79    174.47 o 
   2   1   1      379.53      384.39     36.15 o 
   3   1   1     6922.94     6913.64    221.74 o 
   4   1   1      353.49      387.79     42.84 o 
   5   1   1    44676.84    48265.82   1349.78 o 
   6   1   1     5049.27     5180.35    172.71 o 
   7   1   1     1080.63     1059.23     78.71 o 
   8   1   1       53.63      113.01    107.07 o 
   9   1   1     1541.39     1413.51    144.57 o 
  10   1   1     3116.68     2863.22    279.47 o 
 -10   2   1     1931.68     2056.48    184.00 o 
  -9   2   1    12281.67    12852.75    486.34 o 
  -8   2   1      206.81      249.32    109.71 o 
  -7   2   1    13404.54    14276.15    454.51 o 
  -6   2   1      251.08      239.51     51.46 o 
  -5   2   1     2756.47     2721.32    148.20 o 
  -4   2   1     2896.97     2952.18    114.98 o 
  -3   2   1    11960.33    11946.11    369.35 o 
  -2   2   1      931.89      968.03     47.94 o 
  -1   2   1    20603.52    21494.09    557.59 o 
   0   2   1       81.19       41.04     32.28 o 
   1   2   1   116355.98   114801.25   3184.85 o 
   2   2   1     5910.31     5911.34    173.82 o 
   3   2   1    10326.02    11871.07    369.33 o 
   4   2   1     6473.76     6864.16    227.19 o 
   5   2   1     6202.24     6350.52    217.84 o 
   6   2   1     6576.75     6692.81    235.14 o 
   7   2   1     9011.22     9796.42    329.81 o 
   8   2   1        5.44      150.92    115.09 o 
   9   2   1     1917.95     1864.51    166.46 o 
  10   2   1     4473.86     4202.49    244.28 o 
 -10   3   1        5.80      251.79    235.65 o 
  -9   3   1      105.54      186.76    125.74 o 
  -8   3   1      760.28      902.24    105.88 o 
  -7   3   1      415.07      369.02    103.24 o 
  -6   3   1     3259.76     3195.65    143.62 o 
  -5   3   1    18009.87    18625.98    577.74 o 
  -4   3   1     4469.42     4378.67    173.17 o 
  -3   3   1    14473.31    14295.17    444.28 o 
  -2   3   1     1908.63     2040.86    178.01 o 
  -1   3   1    18109.06    19769.81    514.22 o 
   0   3   1     9215.65     9376.56    255.21 o 
   1   3   1      623.69      592.64     64.62 o 
   2   3   1      231.35      115.79     39.41 o 
   3   3   1     1456.53     1471.66     81.00 o 
   4   3   1     3034.31     3160.42    192.84 o 
   5   3   1     3024.97     3082.62    138.54 o 
   6   3   1     5068.36     4859.94    223.42 o 
   7   3   1     9122.95     9228.54    316.16 o 
   8   3   1      127.74      139.49    108.10 o 
   9   3   1       21.11      399.72    139.28 o 
  -9   4   1      500.10      547.72    136.94 o 
  -8   4   1     1086.98     1113.79    117.04 o 
  -7   4   1     2055.39     2062.82    126.64 o 
  -6   4   1      628.43      727.43     90.47 o 
  -5   4   1     2998.84     2712.97    131.43 o 
  -4   4   1     2839.91     2767.60    124.86 o 
  -3   4   1     1269.51     1304.52     73.06 o 
  -2   4   1     3522.09     3286.35    126.80 o 
  -1   4   1     2492.78     2468.15     91.92 o 
   0   4   1     5009.16     4900.80    173.59 o 
   1   4   1     6326.83     5909.33    180.49 o 
   2   4   1       59.76      -50.35     50.35 o 
   3   4   1     4577.48     4339.60    148.59 o 
   4   4   1     3546.84     3388.43    144.71 o 
   5   4   1      109.13       95.64     79.34 o 
   6   4   1     4069.78     3966.99    175.97 o 
   7   4   1     1485.78     1236.79    114.53 o 
   8   4   1     1519.66     1430.27    129.90 o 
   9   4   1     2054.33     1894.43    171.69 o 
  -9   5   1      530.57      491.89    147.43 o 
  -8   5   1     5481.57     5211.44    229.20 o 
  -7   5   1      729.93      642.59    104.54 o 
  -6   5   1       54.56       39.36     91.45 o 
  -5   5   1     4026.38     3891.19    172.39 o 
  -4   5   1        2.55      104.16     80.43 o 
  -3   5   1    30584.99    31331.01    878.11 o 
  -2   5   1      223.74      287.27     72.29 o 
  -1   5   1       89.72       -0.93     52.83 o 
   0   5   1       11.23      -65.17     65.17 o 
   1   5   1     6887.74     6642.66    273.95 o 
   2   5   1     1291.86     1254.39     75.74 o 
   3   5   1     3928.11     3590.75    141.16 o 
   4   5   1      267.47      211.56     82.42 o 
   5   5   1     6967.51     7176.87    259.14 o 
   6   5   1     4862.45     4724.31    200.81 o 
   7   5   1     1063.68      976.36    205.21 o 
   8   5   1       29.30       -4.85    129.92 o 
  -8   6   1     3036.68     2926.47    190.32 o 
  -7   6   1     1144.74     1027.35    131.07 o 
  -6   6   1     1429.25     1421.83    123.12 o 
  -5   6   1     1058.79     1216.63    108.81 o 
  -4   6   1      571.35      707.16     99.18 o 
  -3   6   1     1875.08     1810.15    107.92 o 
  -2   6   1     8171.44     8325.06    264.58 o 
  -1   6   1     2953.95     2524.96    111.96 o 
   0   6   1     5251.86     4897.59    162.30 o 
   1   6   1    19671.97    19821.72    527.82 o 
   2   6   1       81.78      -39.73     77.37 o 
   3   6   1     7898.86     7978.09    273.15 o 
   4   6   1     3486.03     3584.12    185.32 o 
   5   6   1     1656.19     1566.31    170.88 o 
   6   6   1       20.21      -93.14    133.51 o 
   7   6   1     2627.10     2506.78    276.02 o 
   8   6   1      157.70       39.41    160.10 o 
  -7   7   1      236.77      255.92    133.83 o 
  -6   7   1     2430.95     2521.17    174.17 o 
  -5   7   1     5022.20     4969.18    233.26 o 
  -4   7   1     1907.47     1955.74    141.18 o 
  -3   7   1     2006.29     1942.27    119.23 o 
  -2   7   1       13.03       -5.19     80.10 o 
  -1   7   1     4641.65     4667.98    189.61 o 
   0   7   1     4092.49     3974.73    155.96 o 
   1   7   1      418.99      353.60     89.58 o 
   2   7   1     5436.95     5593.61    262.52 o 
   3   7   1       30.55      -44.68    199.11 o 
   4   7   1      741.61      973.09    193.07 o 
   5   7   1      409.83      376.82    191.76 o 
   6   7   1      634.88      397.80    228.73 o 
  -5   8   1      368.50      328.68    163.94 o 
  -4   8   1        3.07       -7.90    140.00 o 
  -3   8   1      362.34      417.03    137.53 o 
  -2   8   1       16.70      -46.28    103.73 o 
  -1   8   1       77.53      -33.63     99.53 o 
   0   8   1       29.84      -64.98    111.99 o 
   1   8   1       23.35      -99.73     99.73 o 
   2   8   1       98.58      -56.73    109.25 o 
   3   8   1      576.95      561.24    201.17 o 
   4   8   1        0.52     -192.61    256.25 o 
   5   8   1       11.54     -100.90    180.88 o 
  -3   9   1      851.13     1008.70    161.30 o 
  -2   9   1       30.94     -135.34    135.34 o 
  -1   9   1      573.76      745.65    142.71 o 
   0   9   1     1795.39     1655.80    158.72 o 
   1   9   1        7.38     -136.06    136.06 o 
   2   9   1     1555.35     1729.47    145.16 o 
   3   9   1       23.83      -16.72    151.07 o 
 -10   0   2      852.11      929.50    509.94 o 
  -9   0   2     3568.45     3970.11    392.08 o 
  -8   0   2    21343.87    24758.61   1325.39 o 
  -7   0   2     2082.05     2335.96    251.04 o 
  -6   0   2    17416.95    20950.68    919.47 o 
  -5   0   2      538.19      679.82     83.42 o 
  -4   0   2       47.30       97.89     58.82 o 
  -3   0   2     4175.61     4785.08    256.30 o 
  -2   0   2    47452.91    53147.74   2055.91 o 
  -1   0   2      280.43      280.76     22.79 o 
   0   0   2      311.02      302.71     61.56 o 
   1   0   2      101.07      106.63     31.37 o 
   2   0   2   100648.47   101034.47   3668.96 o 
   3   0   2     8735.96     7968.07    303.48 o 
   4   0   2      216.16      181.59     61.59 o 
   5   0   2     2998.57     2865.00    149.12 o 
   6   0   2    14515.55    15068.03    680.39 o 
   7   0   2     3974.04     3795.87    239.36 o 
   8   0   2     7906.31     7387.59    867.56 o 
   9   0   2      606.38      720.03    281.58 o 
  10   0   2      576.97      901.89    316.39 o 
 -10   1   2      797.74      957.35    204.67 o 
  -9   1   2       19.72       16.43    129.41 o 
  -8   1   2        7.82      -26.23    101.02 o 
  -7   1   2     7335.93     7647.68    283.88 o 
  -6   1   2     4995.07     5216.84    187.69 o 
  -5   1   2      184.95      218.13     46.27 o 
  -4   1   2     9641.31    10487.03    356.39 o 
  -3   1   2      674.30      998.47     47.86 o 
  -2   1   2    57547.29    67576.70   1875.80 o 
  -1   1   2      586.73      554.81     32.30 o 
   0   1   2      985.11      712.16     31.45 o 
   1   1   2     2774.24     2445.28     86.40 o 
   2   1   2    32887.32    33741.80    870.96 o 
   3   1   2     2105.55     2283.93     88.09 o 
   4   1   2     7235.11     7125.75    199.28 o 
   5   1   2       16.62       -6.82     54.02 o 
   6   1   2     6855.37     6813.40    218.56 o 
   7   1   2     6809.11     6670.74    248.36 o 
   8   1   2      110.49      178.77    115.74 o 
   9   1   2       38.03      309.39    192.77 o 
  10   1   2      478.38      190.15    219.10 o 
 -10   2   2      548.19      550.32    146.27 o 
  -9   2   2     1327.78     1412.00    143.37 o 
  -8   2   2      122.23      130.17    103.00 o 
  -7   2   2      225.34      376.82     77.94 o 
  -6   2   2       54.06      114.39     51.03 o 
  -5   2   2      963.65     1034.35     66.39 o 
  -4   2   2     1042.84      977.37     54.36 o 
  -3   2   2     2199.96     2427.35     85.98 o 
  -2   2   2      340.01      267.25     34.99 o 
  -1   2   2     2972.25     2967.48     96.37 o 
   0   2   2        4.15      -28.90     28.90 o 
   1   2   2     1194.64      921.74     81.85 o 
   2   2   2     4936.75     4967.23    150.71 o 
   3   2   2     2234.60     2118.57     83.58 o 
   4   2   2     4062.40     4088.79    152.00 o 
   5   2   2      320.96      369.53     60.80 o 
   6   2   2     1910.30     1888.02    123.84 o 
   7   2   2       87.34      159.69    106.78 o 
   8   2   2      276.47      395.19    122.83 o 
   9   2   2      458.89      513.95    141.66 o 
 -10   3   2      811.02      737.49    149.67 o 
  -9   3   2      605.54      645.88    130.89 o 
  -8   3   2      240.35      214.55     94.36 o 
  -7   3   2     3814.05     3855.53    167.90 o 
  -6   3   2     8050.79     8461.68    284.36 o 
  -5   3   2      805.47      774.02     74.41 o 
  -4   3   2    18846.20    19198.01    592.78 o 
  -3   3   2      443.51      432.65     48.50 o 
  -2   3   2    40218.81    40962.33   1059.96 o 
  -1   3   2     5512.95     6386.79    190.19 o 
   0   3   2       45.36      158.09     53.70 o 
   1   3   2     3842.89     3648.38    147.25 o 
   2   3   2    24656.28    24260.47    724.94 o 
   3   3   2      231.04      222.78     50.41 o 
   4   3   2     5457.50     5331.83    193.87 o 
   5   3   2       11.69       19.06     75.29 o 
   6   3   2     9490.56     9433.07    319.04 o 
   7   3   2     7633.68     7403.69    302.14 o 
   8   3   2       84.45       92.80    111.28 o 
   9   3   2      512.52      346.90    142.89 o 
  -9   4   2       14.36       61.87    130.63 o 
  -8   4   2    14233.48    14405.19    525.85 o 
  -7   4   2      421.92      566.93     95.74 o 
  -6   4   2    13122.55    12811.61    416.67 o 
  -5   4   2     2372.73     2251.45    117.51 o 
  -4   4   2     3451.29     3649.12    149.84 o 
  -3   4   2      147.53      242.37     59.00 o 
  -2   4   2    17227.66    17402.58    494.63 o 
  -1   4   2     1779.30     1632.49     81.44 o 
   0   4   2      248.28      265.61     56.81 o 
   1   4   2     6383.99     6131.09    189.47 o 
   2   4   2    32395.95    33262.29   1108.53 o 
   3   4   2     4588.74     4401.10    164.69 o 
   4   4   2     8829.49     8892.68    298.01 o 
   5   4   2     2973.75     2849.88    143.48 o 
   6   4   2     3942.14     3749.95    175.46 o 
   7   4   2      538.89      399.73    110.69 o 
   8   4   2     7526.21     7060.43    310.04 o 
   9   4   2       18.47       24.51    185.11 o 
  -9   5   2      667.73      909.89    179.12 o 
  -8   5   2     2764.76     2545.82    155.37 o 
  -7   5   2     1252.25     1290.57    152.54 o 
  -6   5   2       89.91      115.73     90.06 o 
  -5   5   2     3847.31     3792.71    168.44 o 
  -4   5   2     7602.71     7277.79    279.12 o 
  -3   5   2    12984.24    13080.62    383.15 o 
  -2   5   2     7082.59     7076.48    224.43 o 
  -1   5   2     7137.97     7227.74    213.59 o 
   0   5   2    12155.45    13116.50    380.15 o 
   1   5   2     1087.21     1077.98     84.96 o 
   2   5   2     4343.01     4267.98    169.69 o 
   3   5   2     1929.97     1793.10    109.39 o 
   4   5   2     1972.38     1955.46    149.60 o 
   5   5   2     5397.17     5421.33    239.83 o 
   6   5   2        7.39      -98.42    107.40 o 
   7   5   2     1514.49     1390.00    180.12 o 
   8   5   2     3845.29     3821.01    310.64 o 
  -8   6   2        6.32       78.05    122.45 o 
  -7   6   2      592.07      574.03    118.36 o 
  -6   6   2      449.24      483.91    111.20 o 
  -5   6   2       19.36       89.85    102.14 o 
  -4   6   2     2001.11     2136.35    131.01 o 
  -3   6   2      672.00      662.65     77.96 o 
  -2   6   2     1151.10     1285.82     83.71 o 
  -1   6   2     1440.00     1200.89     86.90 o 
   0   6   2       31.59      -66.09     66.09 o 
   1   6   2     1628.70     1536.71    132.01 o 
   2   6   2     1256.07     1344.02    100.46 o 
   3   6   2      583.36      441.00    127.78 o 
   4   6   2     2363.12     2649.03    207.73 o 
   5   6   2        5.37      -95.27    145.61 o 
   6   6   2      460.27      370.76    240.87 o 
   7   6   2      854.25      711.72    257.61 o 
  -7   7   2     1463.48     1495.85    151.12 o 
  -6   7   2     1180.57     1378.28    146.14 o 
  -5   7   2     1127.43     1343.47    135.65 o 
  -4   7   2     5866.08     5884.30    270.68 o 
  -3   7   2     2114.73     2198.01    139.16 o 
  -2   7   2     3473.36     3545.08    229.94 o 
  -1   7   2     1108.49     1003.90    108.32 o 
   0   7   2      885.22      658.92     84.82 o 
   1   7   2      756.14      666.77     97.35 o 
   2   7   2     3465.70     3546.49    175.07 o 
   3   7   2      267.94      360.58    118.10 o 
   4   7   2     1020.96      997.93    245.05 o 
   5   7   2     1609.07     1788.33    241.57 o 
   6   7   2      602.26      424.19    376.37 o 
  -5   8   2     1468.09     1820.92    209.75 o 
  -4   8   2     3348.10     4009.75    239.51 o 
  -3   8   2       13.52      -51.24    152.61 o 
  -2   8   2      800.81      846.61    112.01 o 
  -1   8   2     3625.95     3835.07    312.30 o 
   0   8   2       15.40     -135.92    135.92 o 
   1   8   2     5127.86     5374.75    220.84 o 
   2   8   2     3036.14     2921.88    166.65 o 
   3   8   2      231.56       31.96    213.36 o 
   4   8   2     5006.60     5671.27    404.88 o 
   5   8   2     1825.45     2139.58    290.60 o 
  -3   9   2     1844.19     2037.18    186.16 o 
  -2   9   2     1029.87      770.87    146.16 o 
  -1   9   2      367.21      400.44    138.96 o 
   0   9   2     3051.21     2745.61    200.16 o 
   1   9   2     1082.24      889.27    144.96 o 
   2   9   2       90.80       49.85    122.85 o 
 -10   1   3     3631.41     3681.65    223.90 o 
  -9   1   3      751.04      873.16    128.91 o 
  -8   1   3      596.57      751.57     99.65 o 
  -7   1   3     4639.22     4885.31    190.13 o 
  -6   1   3     1994.30     2130.24     97.79 o 
  -5   1   3    21041.43    24496.88    687.20 o 
  -4   1   3     3232.99     3664.77    119.49 o 
  -3   1   3    10177.49    10694.42    302.91 o 
  -2   1   3       10.13       34.16     28.84 o 
  -1   1   3    10943.28     9913.13    280.11 o 
   0   1   3     6250.16     5888.95    220.74 o 
   1   1   3      432.13      645.50     41.19 o 
   2   1   3      763.65      660.91     62.87 o 
   3   1   3    38452.11    37277.15    966.35 o 
   4   1   3      523.13      619.46     69.34 o 
   5   1   3     2772.96     2972.76    130.33 o 
   6   1   3      356.49      404.82     76.22 o 
   7   1   3      754.15      659.78    102.61 o 
   8   1   3    12139.11    11672.67    497.83 o 
   9   1   3      121.99      125.93    208.87 o 
 -10   2   3     3554.19     3591.45    332.80 o 
  -9   2   3     1648.45     1732.64    189.46 o 
  -8   2   3      356.76      454.47    108.73 o 
  -7   2   3    25889.84    29428.91    903.02 o 
  -6   2   3      589.18      591.35     62.55 o 
  -5   2   3    16694.41    18677.14    528.02 o 
  -4   2   3      393.38      372.25     47.27 o 
  -3   2   3     4733.91     5654.29    169.96 o 
  -2   2   3       93.01      141.84     33.62 o 
  -1   2   3   106695.95   112588.02   3065.43 o 
   0   2   3      729.36      721.00     79.67 o 
   1   2   3     1685.78     1691.31     71.74 o 
   2   2   3     7638.34     7224.31    199.26 o 
   3   2   3    20870.35    20520.40    538.46 o 
   4   2   3    13289.59    12827.79    345.30 o 
   5   2   3       22.09      -73.86     73.86 o 
   6   2   3      924.31      980.85     96.54 o 
   7   2   3     6980.29     6700.40    257.22 o 
   8   2   3        8.52      -18.36    129.93 o 
   9   2   3     6986.36     6455.94    336.21 o 
 -10   3   3      196.60      228.06    184.07 o 
  -9   3   3      871.63      820.16    129.77 o 
  -8   3   3      283.50      442.22     96.00 o 
  -7   3   3     4028.60     4193.60    176.90 o 
  -6   3   3     3748.30     3821.02    158.99 o 
  -5   3   3     4091.22     3876.11    144.10 o 
  -4   3   3     3181.66     3160.49    115.36 o 
  -3   3   3     6036.00     6423.84    214.45 o 
  -2   3   3     6170.79     5936.27    169.22 o 
  -1   3   3    12494.35    13142.36    372.54 o 
   0   3   3     1791.14     1631.34     83.20 o 
   1   3   3    11455.84    11585.28    335.15 o 
   2   3   3     3929.91     3673.12    192.57 o 
   3   3   3    13121.64    13316.05    383.74 o 
   4   3   3     2357.43     2324.66    107.62 o 
   5   3   3     9400.32     8890.70    302.16 o 
   6   3   3     4072.99     3946.20    177.27 o 
   7   3   3       28.62     -101.69    114.90 o 
   8   3   3     2817.88     2759.77    186.72 o 
   9   3   3     1065.55      842.44    177.56 o 
  -9   4   3     1789.28     1549.59    244.27 o 
  -8   4   3     1580.53     1422.44    119.15 o 
  -7   4   3      659.70      724.77     98.37 o 
  -6   4   3     6135.07     5873.87    219.61 o 
  -5   4   3      716.24      733.44     82.51 o 
  -4   4   3     6034.30     6219.33    219.04 o 
  -3   4   3    11968.97    11933.23    321.56 o 
  -2   4   3     1038.19     1154.40    102.71 o 
  -1   4   3     8465.93     8225.26    249.09 o 
   0   4   3     2781.26     2824.84    110.66 o 
   1   4   3     3125.78     3093.16    121.98 o 
   2   4   3     4823.80     4605.52    213.59 o 
   3   4   3      929.85      949.84     78.46 o 
   4   4   3     4607.80     4402.41    161.21 o 
   5   4   3     2593.21     2615.29    170.97 o 
   6   4   3      197.23       41.12    170.58 o 
   7   4   3      473.57      351.57    165.47 o 
   8   4   3      379.39      444.43    149.60 o 
  -9   5   3      169.97      252.03    137.80 o 
  -8   5   3       19.23       33.09    109.63 o 
  -7   5   3      220.24      206.50    100.73 o 
  -6   5   3     2216.34     2029.08    127.17 o 
  -5   5   3     4606.39     4961.85    199.11 o 
  -4   5   3       11.96      -52.79     86.41 o 
  -3   5   3     6005.23     6097.11    199.28 o 
  -2   5   3      794.70      929.77    123.28 o 
  -1   5   3    13671.02    14012.64    408.04 o 
   0   5   3      162.40       97.47     64.80 o 
   1   5   3       32.94     -116.71    116.71 o 
   2   5   3      874.00      842.84     91.20 o 
   3   5   3    14122.22    14612.99    473.02 o 
   4   5   3      645.62      588.17     85.76 o 
   5   5   3     2245.84     2195.93    151.37 o 
   6   5   3       48.24      -64.35    119.24 o 
   7   5   3     1239.62      981.36    177.97 o 
   8   5   3     6950.16     7431.30    534.21 o 
  -8   6   3       24.85      -57.19    143.13 o 
  -7   6   3     6442.16     5692.10    294.23 o 
  -6   6   3      926.89      950.11    112.96 o 
  -5   6   3     4034.45     4055.88    190.99 o 
  -4   6   3     6109.60     6556.77    247.04 o 
  -3   6   3     4518.53     4511.98    169.11 o 
  -2   6   3      218.91      228.96     88.03 o 
  -1   6   3    12893.34    13268.37    393.71 o 
   0   6   3      469.15      355.33    108.52 o 
   1   6   3      456.47      379.58     89.49 o 
   2   6   3    11275.55    11611.45    387.77 o 
   3   6   3     4856.80     4775.97    195.67 o 
   4   6   3      685.45      690.48    184.34 o 
   5   6   3     1378.80     1179.27    134.93 o 
   6   6   3      228.06      142.38    165.30 o 
   7   6   3      695.01      378.13    229.21 o 
  -7   7   3     3787.98     3631.22    356.53 o 
  -6   7   3      644.10      821.04    140.68 o 
  -5   7   3        1.06       89.41    223.90 o 
  -4   7   3        8.28     -118.54    167.43 o 
  -3   7   3       51.48      -65.48     89.72 o 
  -2   7   3     4922.19     5357.71    215.70 o 
  -1   7   3     2052.74     1916.71    115.45 o 
   0   7   3     1513.96     1576.87    117.16 o 
   1   7   3     4153.49     4196.14    187.23 o 
   2   7   3      121.46       24.88    100.31 o 
   3   7   3      152.13      202.59    103.89 o 
   4   7   3      501.16      369.44    203.07 o 
   5   7   3     4284.72     4206.28    251.03 o 
   6   7   3     3331.96     3261.33    291.34 o 
  -5   8   3       30.83      148.36    276.59 o 
  -4   8   3       73.75       46.47    138.27 o 
  -3   8   3      286.01      173.13    133.06 o 
  -2   8   3      228.74      233.22    104.69 o 
  -1   8   3      476.47      297.43    203.52 o 
   0   8   3        5.25      -67.76    106.98 o 
   1   8   3      138.42       -6.58    109.87 o 
   2   8   3       67.55     -123.03    123.03 o 
   3   8   3        2.89     -136.91    136.91 o 
   4   8   3        6.86     -106.11    270.27 o 
  -3   9   3       85.84        2.46    146.74 o 
  -2   9   3     2207.24     2402.97    212.07 o 
  -1   9   3      486.33      592.64    139.38 o 
   0   9   3      477.12      456.33    142.82 o 
   1   9   3      866.43      570.64    153.15 o 
   2   9   3      158.31      107.20    129.59 o 
 -10   0   4     6023.17     5734.20    476.39 o 
  -9   0   4     2675.43     2657.26    215.38 o 
  -8   0   4     5208.40     5222.52    298.58 o 
  -7   0   4     2956.55     3128.02    207.48 o 
  -6   0   4    34491.92    41101.25   1787.54 o 
  -5   0   4     3908.97     3991.10    213.35 o 
  -4   0   4     6731.72     7797.89    400.02 o 
  -3   0   4      712.13      714.59    111.14 o 
  -2   0   4    29163.05    30365.59   1115.43 o 
  -1   0   4       14.77       11.99     45.15 o 
   0   0   4   162724.69   151049.61   5519.58 o 
   1   0   4     7944.63     8302.46    350.17 o 
   2   0   4     3534.88     3501.86    189.87 o 
   3   0   4     1051.92      976.88     84.48 o 
   4   0   4     1426.99     1486.43    165.78 o 
   5   0   4    41092.63    43641.85   1599.82 o 
   6   0   4     2583.71     2658.47    177.18 o 
   7   0   4        8.67      162.26    137.03 o 
   8   0   4     7952.77     7374.86    639.64 o 
   9   0   4      726.56      309.89    311.05 o 
 -10   1   4     5138.86     4903.72    252.79 o 
  -9   1   4     1326.51     1746.44    215.75 o 
  -8   1   4     2019.62     2112.88    202.02 o 
  -7   1   4      253.56      344.79     88.94 o 
  -6   1   4     6633.27     7340.31    227.32 o 
  -5   1   4     1255.56     1382.97     76.09 o 
  -4   1   4    36288.42    40938.27   1142.42 o 
  -3   1   4      758.66      761.48     44.95 o 
  -2   1   4     5243.75     4771.35    132.72 o 
  -1   1   4     5875.44     5716.48    174.35 o 
   0   1   4     6859.56     6481.58    200.78 o 
   1   1   4     3865.63     3618.55    114.40 o 
   2   1   4      918.87     1107.27     66.29 o 
   3   1   4      236.56      273.25     64.72 o 
   4   1   4    21538.84    21066.75    556.38 o 
   5   1   4     1645.37     1534.06     87.37 o 
   6   1   4     6757.49     6393.01    221.63 o 
   7   1   4      638.34      377.07    111.00 o 
   8   1   4       70.27      116.17    131.27 o 
   9   1   4     5519.71     5379.37    362.72 o 
 -10   2   4       17.71      154.75    157.64 o 
  -9   2   4      270.67      186.93    121.50 o 
  -8   2   4      554.96      690.56    114.21 o 
  -7   2   4      298.36      313.88     74.90 o 
  -6   2   4     2257.16     2517.69    137.65 o 
  -5   2   4     3696.54     3839.13    135.25 o 
  -4   2   4     3807.25     4062.44    135.31 o 
  -3   2   4     1054.48     1056.05     62.19 o 
  -2   2   4     1740.47     2122.60    137.17 o 
  -1   2   4     5091.92     5297.56    172.22 o 
   0   2   4       38.34       -3.87     36.73 o 
   1   2   4      780.37      787.59     55.84 o 
   2   2   4       73.61       68.65     51.43 o 
   3   2   4     1237.04     1185.52     67.35 o 
   4   2   4      600.67      546.81     67.15 o 
   5   2   4     2039.15     1910.96    111.95 o 
   6   2   4      614.54      439.98     99.46 o 
   7   2   4      224.94     -119.74    119.74 o 
   8   2   4       45.73      -20.79    133.11 o 
   9   2   4       42.99      283.77    149.05 o 
 -10   3   4     4596.82     4662.37    373.25 o 
  -9   3   4     2948.26     3241.30    206.87 o 
  -8   3   4      204.59      337.40    100.25 o 
  -7   3   4      260.28      379.04     88.42 o 
  -6   3   4     2194.28     2286.82    111.29 o 
  -5   3   4      522.33      473.22     73.87 o 
  -4   3   4    38463.47    40434.55   1134.81 o 
  -3   3   4      637.54      669.21     51.90 o 
  -2   3   4     7219.67     6662.30    205.78 o 
  -1   3   4       44.80       56.01     64.24 o 
   0   3   4     1071.71     1007.56     60.79 o 
   1   3   4     4744.89     4372.58    146.56 o 
   2   3   4      679.59      666.61     58.91 o 
   3   3   4     4528.92     4251.83    170.16 o 
   4   3   4    20050.01    20129.18    573.75 o 
   5   3   4     1352.34     1557.32    100.06 o 
   6   3   4     1605.39     1538.39    125.19 o 
   7   3   4      214.45      238.91    114.68 o 
   8   3   4       14.88      -84.80    170.87 o 
  -9   4   4     2362.74     2341.53    172.12 o 
  -8   4   4     1645.76     1570.12    123.63 o 
  -7   4   4      153.43      216.72     95.55 o 
  -6   4   4     7419.10     7552.10    266.21 o 
  -5   4   4      970.73      994.15     87.10 o 
  -4   4   4     1353.71     1397.36     92.76 o 
  -3   4   4     4046.50     3810.31    151.08 o 
  -2   4   4     5463.51     5852.92    196.02 o 
  -1   4   4      443.08      439.53     66.66 o 
   0   4   4    47888.45    48586.55   1338.69 o 
   1   4   4     1514.41     1511.75     84.25 o 
   2   4   4     1605.65     1461.55    110.12 o 
   3   4   4    10675.64    10983.83    352.46 o 
   4   4   4     1140.94     1105.44     96.42 o 
   5   4   4     3667.55     3851.16    201.25 o 
   6   4   4       80.25      -78.57    130.52 o 
   7   4   4       19.37      -50.95    134.65 o 
   8   4   4     1295.86     1019.47    243.84 o 
  -9   5   4       25.80       41.57    172.68 o 
  -8   5   4     1290.55     1064.87    167.39 o 
  -7   5   4     2121.79     2214.97    139.59 o 
  -6   5   4     8586.68     8557.54    324.48 o 
  -5   5   4     1812.96     1802.22    117.87 o 
  -4   5   4     1255.47     1318.00     97.84 o 
  -3   5   4      173.66      181.55     72.68 o 
  -2   5   4     1349.08     1500.13    135.66 o 
  -1   5   4    12035.29    12194.70    363.19 o 
   0   5   4     2419.88     2535.48    138.05 o 
   1   5   4     3812.65     3696.85    148.56 o 
   2   5   4     2041.12     1994.21    123.56 o 
   3   5   4      453.33      349.94    112.69 o 
   4   5   4     1307.41     1399.80    107.45 o 
   5   5   4      389.46      296.69    121.94 o 
   6   5   4     7654.52     7910.28    360.16 o 
   7   5   4     2138.48     2086.90    179.40 o 
  -8   6   4     1026.55     1038.50    144.27 o 
  -7   6   4       69.09        7.38    161.29 o 
  -6   6   4     1425.49     1554.49    183.34 o 
  -5   6   4      175.25      210.66    100.35 o 
  -4   6   4      909.65      718.34    141.39 o 
  -3   6   4     1589.91     1538.73    108.93 o 
  -2   6   4      959.59      901.48    137.95 o 
  -1   6   4      235.90      308.73     78.54 o 
   0   6   4     1494.53     1432.00     97.64 o 
   1   6   4      194.86      112.61    123.60 o 
   2   6   4     2454.92     2389.34    142.40 o 
   3   6   4      945.29     1101.36    153.70 o 
   4   6   4      146.59      -60.51    117.19 o 
   5   6   4      754.21      774.23    157.72 o 
   6   6   4      463.00      193.34    180.64 o 
   7   6   4      233.87     -255.78    792.61 o 
  -7   7   4      233.93      -95.28    215.00 o 
  -6   7   4     1805.12     1741.03    179.25 o 
  -5   7   4     1272.65     1258.68    178.39 o 
  -4   7   4     2886.80     2851.41    189.51 o 
  -3   7   4        1.06       -3.75     92.78 o 
  -2   7   4       59.39     -102.09    102.09 o 
  -1   7   4     2395.46     2382.64    133.28 o 
   0   7   4     1335.47     1241.35    136.16 o 
   1   7   4      218.39      286.33    115.54 o 
   2   7   4       60.54       59.79    101.99 o 
   3   7   4        0.77       31.74    103.07 o 
   4   7   4     2214.98     2037.35    162.67 o 
   5   7   4      497.29      413.19    226.00 o 
  -5   8   4      722.02      773.26    186.00 o 
  -4   8   4      915.34      949.57    260.45 o 
  -3   8   4     4944.00     5283.43    290.04 o 
  -2   8   4     5234.29     5360.33    279.61 o 
  -1   8   4      319.60      287.39    122.88 o 
   0   8   4     4101.36     3911.53    194.56 o 
   1   8   4      312.51      213.47    115.85 o 
   2   8   4     3947.14     4238.34    218.39 o 
   3   8   4     8572.47     9799.54    396.62 o 
   4   8   4      115.51        4.17    181.51 o 
  -2   9   4      230.45     -150.00    150.00 o 
  -1   9   4     2085.76     2260.34    302.85 o 
   0   9   4      388.24      -10.17    183.02 o 
   1   9   4      353.29      107.36    141.31 o 
 -10   1   5       48.25       31.74    137.45 o 
  -9   1   5     7489.27     8122.93    336.40 o 
  -8   1   5     2323.11     2337.12    140.24 o 
  -7   1   5     1294.09     1385.97    100.56 o 
  -6   1   5     1196.80     1264.43     80.93 o 
  -5   1   5    21057.28    23053.66    652.81 o 
  -4   1   5      233.92      179.55     50.76 o 
  -3   1   5    33725.57    31987.30    829.95 o 
  -2   1   5        6.73      -22.86     44.98 o 
  -1   1   5     2159.57     1690.52     95.82 o 
   0   1   5     2122.25     1999.33    111.11 o 
   1   1   5      626.42      460.76     57.51 o 
   2   1   5     6987.27     6572.92    193.11 o 
   3   1   5       48.14       33.77     61.65 o 
   4   1   5      618.35      699.23    129.37 o 
   5   1   5    14472.34    14402.42    395.08 o 
   6   1   5     1407.16     1917.62    259.23 o 
   7   1   5     1222.45     1011.53    134.56 o 
   8   1   5       10.69     -173.41    173.41 o 
 -10   2   5     1518.89     1511.70    159.21 o 
  -9   2   5    12792.40    12461.20    619.65 o 
  -8   2   5      799.42      733.40    116.00 o 
  -7   2   5     9853.23    10121.74    309.75 o 
  -6   2   5     2069.25     2186.52    108.40 o 
  -5   2   5     9896.71     9736.01    289.01 o 
  -4   2   5       16.47      -12.39     54.28 o 
  -3   2   5      520.74      394.48     54.16 o 
  -2   2   5      365.11      411.45     60.36 o 
  -1   2   5    10000.83    10011.57    398.25 o 
   0   2   5      427.36      406.67     76.38 o 
   1   2   5    77705.72    76408.94   2087.37 o 
   2   2   5     4022.79     3770.34    139.54 o 
   3   2   5     1245.90     1267.94     75.12 o 
   4   2   5    11579.09    11676.94    324.97 o 
   5   2   5     1523.98     1496.25    114.38 o 
   6   2   5    12155.71    11628.05    388.37 o 
   7   2   5      802.04      785.25    126.97 o 
   8   2   5       24.12     -137.85    137.85 o 
 -10   3   5      221.50      349.51    140.19 o 
  -9   3   5      328.37      505.53    137.04 o 
  -8   3   5        3.84       29.24     96.62 o 
  -7   3   5      557.47      601.63     91.81 o 
  -6   3   5     2920.15     2994.20    132.12 o 
  -5   3   5    12440.83    12256.71    360.45 o 
  -4   3   5     3808.13     3861.32    169.22 o 
  -3   3   5    14145.14    14063.61    377.82 o 
  -2   3   5     1147.66     1168.69     74.61 o 
  -1   3   5     1276.88     1213.91     76.60 o 
   0   3   5    20158.24    19191.89    541.29 o 
   1   3   5       30.27       76.36     54.41 o 
   2   3   5      428.44      450.64     64.33 o 
   3   3   5      373.73      317.06     69.06 o 
   4   3   5     3029.89     3087.15    135.71 o 
   5   3   5     3521.41     3465.20    153.67 o 
   6   3   5     1919.82     1774.62    182.20 o 
   7   3   5     3007.05     2720.87    220.77 o 
   8   3   5      820.70      426.78    187.18 o 
  -9   4   5        0.18      -37.97    128.10 o 
  -8   4   5       52.79      179.43    105.89 o 
  -7   4   5     1533.60     1594.49    115.75 o 
  -6   4   5       81.99      153.14     85.26 o 
  -5   4   5     3041.65     3151.64    177.16 o 
  -4   4   5     2344.08     2336.57    122.74 o 
  -3   4   5     1385.59     1318.23     75.26 o 
  -2   4   5     2104.29     1950.61    105.03 o 
  -1   4   5      292.81      329.03     66.99 o 
   0   4   5     1209.05     1224.94     77.46 o 
   1   4   5     4979.16     4670.76    222.03 o 
   2   4   5      189.38      158.93     68.62 o 
   3   4   5     3730.52     3629.70    158.97 o 
   4   4   5      996.41     1140.63    107.40 o 
   5   4   5      640.37      613.00    120.09 o 
   6   4   5     1436.98     1174.05    185.80 o 
   7   4   5      162.95      103.26    201.25 o 
   8   4   5      687.93      347.50    195.99 o 
  -9   5   5     1923.42     1784.33    166.50 o 
  -8   5   5     1703.66     1688.02    133.62 o 
  -7   5   5      118.66      153.91    105.31 o 
  -6   5   5      250.95      280.24     98.36 o 
  -5   5   5     5108.47     4945.04    204.36 o 
  -4   5   5      248.57      293.00     66.90 o 
  -3   5   5    26713.16    27847.12    778.52 o 
  -2   5   5        3.31      -56.27    123.54 o 
  -1   5   5     1424.50     1477.75     97.37 o 
   0   5   5     1981.71     2002.06    150.17 o 
   1   5   5      847.21      762.58    121.20 o 
   2   5   5     1375.97     1283.68     98.20 o 
   3   5   5     1295.34     1452.34    106.39 o 
   4   5   5       27.58      -94.62     94.62 o 
   5   5   5     7309.64     7148.12    407.60 o 
   6   5   5     2065.06     1943.13    235.69 o 
   7   5   5      260.75       18.63    152.61 o 
  -8   6   5     2082.42     1810.43    166.73 o 
  -7   6   5     1224.10     1115.06    142.57 o 
  -6   6   5      790.88     1019.06    137.21 o 
  -5   6   5      196.26       47.15    118.03 o 
  -4   6   5      941.43     1041.52    128.44 o 
  -3   6   5     1138.45     1191.29    110.05 o 
  -2   6   5     2604.30     2597.07    141.57 o 
  -1   6   5     2203.77     2264.70    136.09 o 
   0   6   5     3136.30     3384.51    162.18 o 
   1   6   5    12660.06    12794.52    425.64 o 
   2   6   5      286.15      149.11    117.30 o 
   3   6   5     9184.83     9395.04    320.55 o 
   4   6   5     4473.59     4845.02    239.55 o 
   5   6   5      286.00      475.39    136.35 o 
   6   6   5     1094.93      940.14    230.07 o 
  -7   7   5     1734.16     1408.53    174.48 o 
  -6   7   5     1895.08     1889.28    458.17 o 
  -5   7   5     3123.54     3027.18    228.74 o 
  -4   7   5     4253.11     4557.58    441.01 o 
  -3   7   5     2840.42     2862.71    158.10 o 
  -2   7   5      873.96      929.64    188.16 o 
  -1   7   5     2540.51     2545.54    140.74 o 
   0   7   5     2673.47     2893.89    177.99 o 
   1   7   5      184.15      208.61    120.47 o 
   2   7   5      752.91      917.26    129.44 o 
   3   7   5       37.98       14.49    113.81 o 
   4   7   5      843.04      910.62    239.61 o 
   5   7   5      375.55       37.23    227.52 o 
  -5   8   5       79.14       70.76    199.50 o 
  -4   8   5        5.76     -145.59    145.59 o 
  -3   8   5       26.35      -64.93    180.67 o 
  -2   8   5       32.65     -159.04    334.81 o 
  -1   8   5       42.21      -68.23    143.02 o 
   0   8   5      139.95       61.86    135.51 o 
   1   8   5        0.94     -181.46    181.46 o 
   2   8   5      210.85      205.21    177.47 o 
   3   8   5      429.14      236.38    199.85 o 
  -1   9   5       62.72      253.76    681.91 o 
 -10   0   6      385.52      460.69    260.08 o 
  -9   0   6     3387.13     3413.03    395.33 o 
  -8   0   6    20325.08    22574.28   1202.18 o 
  -7   0   6      162.51      212.22    122.63 o 
  -6   0   6    25075.43    25974.28   1416.02 o 
  -5   0   6       12.40      -66.59     69.53 o 
  -4   0   6     7859.83     6944.72    274.17 o 
  -3   0   6     1529.98     1434.28     93.80 o 
  -2   0   6    24649.99    23340.57    863.56 o 
  -1   0   6      240.59      235.04    162.58 o 
   0   0   6     4067.79     3668.67    226.84 o 
   1   0   6      354.83      290.01    107.17 o 
   2   0   6    40905.80    37456.58   1386.76 o 
   3   0   6     6579.81     5872.33    350.03 o 
   4   0   6     1561.95     1369.67    126.34 o 
   5   0   6     4220.84     4120.32    256.48 o 
   6   0   6     1704.03     1996.67    267.26 o 
   7   0   6     6700.93     5643.98    685.13 o 
   8   0   6     2819.57     2433.55    378.38 o 
 -10   1   6      245.48      218.26    138.52 o 
  -9   1   6      202.29      233.93    125.83 o 
  -8   1   6       39.67       68.75     95.38 o 
  -7   1   6     2022.14     1907.12    103.14 o 
  -6   1   6      581.44      537.48     70.50 o 
  -5   1   6        8.29       60.43     59.33 o 
  -4   1   6     8887.50     8456.75    234.09 o 
  -3   1   6     1208.53     1162.23     62.34 o 
  -2   1   6    34089.64    33883.01   1013.91 o 
  -1   1   6     1264.87     1346.34     85.01 o 
   0   1   6       32.20      -58.27     73.95 o 
   1   1   6     2144.58     1911.08     98.76 o 
   2   1   6     7069.65     6896.91    205.34 o 
   3   1   6     3799.13     3692.45    150.48 o 
   4   1   6     1796.47     1766.74    100.32 o 
   5   1   6       37.28       58.99     89.89 o 
   6   1   6     3145.38     3008.88    169.00 o 
   7   1   6     3951.74     4123.39    231.58 o 
   8   1   6      232.29      276.38    235.40 o 
 -10   2   6      751.28      769.75    147.86 o 
  -9   2   6      522.72      430.47    126.23 o 
  -8   2   6       54.65       40.39    113.43 o 
  -7   2   6      438.66      420.54     82.89 o 
  -6   2   6      111.91      131.45     70.49 o 
  -5   2   6     1807.36     1863.71     97.99 o 
  -4   2   6     3946.22     3802.77    127.47 o 
  -3   2   6       15.53      -34.47     51.80 o 
  -2   2   6      848.10      784.01     69.68 o 
  -1   2   6     1070.89     1075.51     88.51 o 
   0   2   6     1360.34     1509.93    101.93 o 
   1   2   6     1206.50     1133.69     81.55 o 
   2   2   6      337.36      385.23     75.44 o 
   3   2   6      864.90      800.19     76.60 o 
   4   2   6      531.73      472.05     81.68 o 
   5   2   6       99.45      275.47     96.26 o 
   6   2   6      122.16       93.46    115.33 o 
   7   2   6      706.08      587.58    144.03 o 
   8   2   6      128.83     -111.79    306.59 o 
 -10   3   6       57.27      345.57    148.38 o 
  -9   3   6       64.47      153.61    161.05 o 
  -8   3   6     1574.56     1582.95    162.57 o 
  -7   3   6      275.65      251.98     91.67 o 
  -6   3   6     3229.93     3042.26    168.93 o 
  -5   3   6      491.78      482.00     74.16 o 
  -4   3   6    20377.88    19997.74    568.01 o 
  -3   3   6      153.01      157.24     56.48 o 
  -2   3   6    24145.27    23051.00    697.44 o 
  -1   3   6      566.96      555.26     81.05 o 
   0   3   6     2055.24     1824.51    110.81 o 
   1   3   6     5184.45     4771.98    169.59 o 
   2   3   6    11712.83    11235.34    365.29 o 
   3   3   6     4312.19     4239.99    163.94 o 
   4   3   6       44.56       79.80     97.31 o 
   5   3   6       46.45       57.58    105.74 o 
   6   3   6     3280.87     3211.08    196.70 o 
   7   3   6     6480.54     6112.85    308.88 o 
  -9   4   6      354.36      437.31    145.65 o 
  -8   4   6    16713.78    15988.46    561.66 o 
  -7   4   6      561.07      661.77    102.93 o 
  -6   4   6     9172.16     9110.18    336.16 o 
  -5   4   6     2906.48     2797.69    130.89 o 
  -4   4   6       11.38       95.87     62.97 o 
  -3   4   6     2624.18     2778.84    126.33 o 
  -2   4   6     3255.64     3219.16    137.39 o 
  -1   4   6       43.37       19.00    133.58 o 
   0   4   6      958.54      953.22     89.46 o 
   1   4   6     6274.54     6307.00    211.28 o 
   2   4   6    25027.96    24936.56    811.74 o 
   3   4   6     2500.69     2584.33    142.31 o 
   4   4   6     2581.96     2461.84    147.63 o 
   5   4   6     4848.75     4886.68    316.40 o 
   6   4   6      573.08      214.78    135.68 o 
   7   4   6     1483.32     1390.17    182.18 o 
  -9   5   6     1203.44     1427.67    181.87 o 
  -8   5   6      766.03      842.21    122.22 o 
  -7   5   6      166.34      303.03    105.79 o 
  -6   5   6     1725.04     1741.28    124.66 o 
  -5   5   6      502.14      652.70    112.19 o 
  -4   5   6     3745.66     3749.30    165.04 o 
  -3   5   6     4391.00     4890.03    209.25 o 
  -2   5   6     6014.48     6139.36    220.38 o 
  -1   5   6     1334.02     1323.39    151.82 o 
   0   5   6     8421.92     8593.31    271.92 o 
   1   5   6     4949.18     4885.87    272.32 o 
   2   5   6      283.94      266.59     85.81 o 
   3   5   6       41.87      -50.02    118.90 o 
   4   5   6     1893.60     1856.34    129.19 o 
   5   5   6     3643.63     3493.06    248.68 o 
   6   5   6      249.92      215.00    168.90 o 
  -8   6   6      274.71      517.02    170.70 o 
  -7   6   6     1129.33      939.65    152.50 o 
  -6   6   6      240.68       71.64    145.65 o 
  -5   6   6      687.81      692.94    139.59 o 
  -4   6   6     1360.93     1264.64    147.95 o 
  -3   6   6       49.80       71.13     99.90 o 
  -2   6   6     1368.58     1360.69    118.54 o 
  -1   6   6      396.94      428.32     98.67 o 
   0   6   6       13.97       28.68    106.13 o 
   1   6   6      758.03      613.53    218.51 o 
   2   6   6      405.07      157.54    149.54 o 
   3   6   6      287.05      206.81    140.83 o 
   4   6   6     1202.82     1244.03    173.99 o 
   5   6   6        0.12     -159.01    159.01 o 
  -6   7   6        0.91       35.69    181.39 o 
  -5   7   6      138.57       44.76    153.37 o 
  -4   7   6     3171.61     2944.45    291.72 o 
  -3   7   6      495.14      494.61    114.84 o 
  -2   7   6     3714.97     3920.56    267.70 o 
  -1   7   6       15.59      -83.94    129.19 o 
   0   7   6      636.25      440.68    131.84 o 
   1   7   6     3310.22     3480.58    341.20 o 
   2   7   6      142.83       49.78    117.01 o 
   3   7   6       12.60     -124.34    124.34 o 
   4   7   6      500.18      511.88    169.82 o 
  -5   8   6     2556.43     3209.40    854.36 o 
  -4   8   6      802.75      684.53    347.13 o 
  -3   8   6      362.91      312.68    234.94 o 
  -2   8   6       39.80      -71.56    152.65 o 
  -1   8   6     1242.75     1505.06    181.48 o 
   0   8   6        4.86     -140.90    140.90 o 
   1   8   6     3831.14     4309.85    236.20 o 
   2   8   6     4036.05     3969.71    223.60 o 
 -10   1   7      691.35      731.10    146.83 o 
  -9   1   7     2342.12     2229.93    233.09 o 
  -8   1   7      138.92       21.60    100.65 o 
  -7   1   7      194.70      273.77     78.48 o 
  -6   1   7      261.82      277.37     72.04 o 
  -5   1   7    14990.50    13930.53    404.90 o 
  -4   1   7      513.19      490.35     60.49 o 
  -3   1   7    13144.13    12634.62    393.31 o 
  -2   1   7     1722.14     1751.70     96.53 o 
  -1   1   7    13696.02    12365.84    453.69 o 
   0   1   7     5692.51     5340.40    200.10 o 
   1   1   7      117.70       92.04     79.32 o 
   2   1   7     8046.69     7791.41    258.92 o 
   3   1   7     9607.21     9290.54    273.02 o 
   4   1   7      219.95      282.30     89.70 o 
   5   1   7      580.98      374.75    101.71 o 
   6   1   7      115.45       80.31    114.97 o 
   7   1   7      742.27      587.85    206.70 o 
 -10   2   7      526.93      782.29    148.63 o 
  -9   2   7      409.28      490.44    150.83 o 
  -8   2   7      682.58      715.12    109.39 o 
  -7   2   7    34636.06    34602.67    978.58 o 
  -6   2   7      504.36      537.09    102.53 o 
  -5   2   7     8261.71     8060.63    233.33 o 
  -4   2   7      693.31      718.36     69.03 o 
  -3   2   7     1013.76     1127.74    102.10 o 
  -2   2   7     2791.40     2746.94    128.34 o 
  -1   2   7    32158.15    31280.34    940.11 o 
   0   2   7      957.08     1106.17    102.97 o 
   1   2   7     1037.65     1064.03    126.13 o 
   2   2   7     5304.20     5396.02    179.09 o 
   3   2   7    11919.07    12269.18    343.36 o 
   4   2   7     9899.64    10400.00    299.42 o 
   5   2   7      119.58      198.64    163.19 o 
   6   2   7     1078.21      886.47    147.35 o 
   7   2   7     2652.36     2112.54    244.12 o 
  -9   3   7      242.07      249.81    132.39 o 
  -8   3   7      614.74      774.28    113.29 o 
  -7   3   7     1834.25     1660.94    105.91 o 
  -6   3   7     1106.13     1007.93     96.11 o 
  -5   3   7       67.60       34.36     75.66 o 
  -4   3   7       16.86       -1.92     86.79 o 
  -3   3   7     4998.64     4637.32    171.07 o 
  -2   3   7     3850.06     3734.43    168.44 o 
  -1   3   7    12052.35    11950.57    395.16 o 
   0   3   7      186.48      -86.35    141.86 o 
   1   3   7     4281.52     4271.63    179.95 o 
   2   3   7     3117.83     3260.04    155.10 o 
   3   3   7     3076.23     3065.84    145.86 o 
   4   3   7       65.42      148.61    104.88 o 
   5   3   7     2552.88     2775.50    188.14 o 
   6   3   7     2611.33     2590.60    185.73 o 
   7   3   7       54.60     -154.84    166.79 o 
  -9   4   7     1366.38     1235.39    166.95 o 
  -8   4   7       76.03      200.04    115.57 o 
  -7   4   7      671.08      646.65    114.22 o 
  -6   4   7     1469.78     1487.50    122.27 o 
  -5   4   7        0.74       97.60     87.87 o 
  -4   4   7      974.26     1120.50    105.02 o 
  -3   4   7     4591.50     4570.85    193.53 o 
  -2   4   7        1.70       18.75     95.40 o 
  -1   4   7     4509.39     4269.95    186.84 o 
   0   4   7     1685.63     1753.58    114.75 o 
   1   4   7     1896.94     1857.94    117.61 o 
   2   4   7     3327.94     3215.26    156.37 o 
   3   4   7      143.95       85.77    107.59 o 
   4   4   7     1390.65     1425.61    138.49 o 
   5   4   7     2296.45     2463.97    334.16 o 
   6   4   7      144.37       30.99    184.58 o 
  -8   5   7        0.30      200.21    138.51 o 
  -7   5   7       13.14       54.54    129.06 o 
  -6   5   7      554.34      496.43    130.41 o 
  -5   5   7     1610.69     1647.49    155.02 o 
  -4   5   7       45.00      123.40     92.66 o 
  -3   5   7     5309.12     5411.78    288.80 o 
  -2   5   7      470.76      454.09    102.22 o 
  -1   5   7     6709.63     6308.42    252.52 o 
   0   5   7        3.80       63.38     87.10 o 
   1   5   7      137.27      131.75    128.17 o 
   2   5   7     3265.71     3127.18    231.53 o 
   3   5   7     2246.82     2313.85    310.86 o 
   4   5   7      479.15      518.09    154.33 o 
   5   5   7     1020.76      948.25    516.99 o 
   6   5   7      495.29      134.97    168.56 o 
  -7   6   7     4608.31     4213.60    269.30 o 
  -6   6   7      983.72     1343.82    161.44 o 
  -5   6   7     4778.55     4808.98    380.73 o 
  -4   6   7     4313.20     4121.17    247.06 o 
  -3   6   7     1112.37     1352.43    184.11 o 
  -2   6   7      444.23      445.09    110.31 o 
  -1   6   7     2216.94     2303.27    163.71 o 
   0   6   7       15.21       27.29    111.91 o 
   1   6   7      541.78      459.63    198.09 o 
   2   6   7     5956.78     6012.00    486.10 o 
   3   6   7     4696.81     4779.10    423.37 o 
   4   6   7      892.29      705.49    181.11 o 
   5   6   7      919.28      953.90    458.09 o 
  -6   7   7       50.71       80.07    188.37 o 
  -5   7   7      193.47      278.08    201.06 o 
  -4   7   7       34.61      -17.92    213.08 o 
  -3   7   7       13.70       43.76    239.23 o 
  -2   7   7     5211.72     5759.57    304.44 o 
  -1   7   7     3091.56     3242.84    208.05 o 
   0   7   7     1677.36     1820.30    158.96 o 
   1   7   7     1059.39      983.23    199.80 o 
   2   7   7      197.08      137.17    124.29 o 
   3   7   7       22.90       -5.86    125.54 o 
  -4   8   7      389.89      262.86    187.79 o 
  -3   8   7       79.55      119.41    280.84 o 
  -2   8   7        6.71      160.34    161.46 o 
  -1   8   7      116.55       37.96    178.91 o 
   0   8   7       26.37     -146.76    146.76 o 
   1   8   7       20.85      -90.56    138.91 o 
 -10   0   8     1346.08     1669.38    210.32 o 
  -9   0   8      170.86      188.85    168.44 o 
  -8   0   8     1034.63      947.26    168.48 o 
  -7   0   8     1621.20     1722.41    168.38 o 
  -6   0   8    25045.92    22916.55    850.99 o 
  -5   0   8      901.97      912.21    101.32 o 
  -4   0   8    12013.54    11277.29    436.48 o 
  -3   0   8        5.49      -82.54     82.54 o 
  -2   0   8     1100.11     1160.51    143.36 o 
  -1   0   8     8377.58     9222.72    447.81 o 
   0   0   8    48271.64    47359.57   2989.80 o 
   1   0   8      331.25      366.37    130.44 o 
   2   0   8       11.60      159.76    151.65 o 
   3   0   8    10575.93    10068.15    472.17 o 
   4   0   8     2488.85     2250.84    252.02 o 
   5   0   8    18179.05    19836.21    771.32 o 
   6   0   8      260.13      737.84    472.49 o 
   7   0   8      240.05      -77.61    835.04 o 
 -10   1   8     6051.65     5759.21    471.10 o 
  -9   1   8      203.78      223.64    119.24 o 
  -8   1   8      738.43      714.98    111.60 o 
  -7   1   8       67.63      133.35     81.22 o 
  -6   1   8     1652.99     1461.71     85.17 o 
  -5   1   8       24.86      -33.11     63.60 o 
  -4   1   8    10003.25     9550.95    265.69 o 
  -3   1   8     1603.47     1499.46     94.68 o 
  -2   1   8     5966.22     5896.20    221.67 o 
  -1   1   8     6623.67     6735.79    232.12 o 
   0   1   8     5505.29     5416.07    207.83 o 
   1   1   8     1438.45     1462.68    113.84 o 
   2   1   8      106.80       72.78     89.84 o 
   3   1   8      938.55     1026.41    146.03 o 
   4   1   8     5506.80     5611.37    301.42 o 
   5   1   8       17.95      -66.82    131.37 o 
   6   1   8      929.77      847.07    192.88 o 
   7   1   8     1114.44     1292.84    556.99 o 
 -10   2   8       42.52      162.88    290.39 o 
  -9   2   8      220.35      239.21    148.48 o 
  -8   2   8     1182.37      915.72    125.51 o 
  -7   2   8      719.78      572.07     95.48 o 
  -6   2   8     1342.64     1371.24    102.24 o 
  -5   2   8      599.09      620.38     83.13 o 
  -4   2   8      200.31      186.32     78.51 o 
  -3   2   8     1406.00     1355.25     95.96 o 
  -2   2   8      349.05      391.51     86.63 o 
  -1   2   8     3908.35     3869.20    179.53 o 
   0   2   8     3972.34     3657.11    175.45 o 
   1   2   8     1239.35     1543.13    168.61 o 
   2   2   8     1141.57     1258.89    183.27 o 
   3   2   8        4.19       -7.91    105.04 o 
   4   2   8      656.31      764.12    118.30 o 
   5   2   8      504.83      517.05    142.30 o 
   6   2   8      217.21     -162.44    172.49 o 
   7   2   8      283.39       82.10    183.84 o 
  -9   3   8      545.93      596.19    152.14 o 
  -8   3   8       16.91       34.56    138.46 o 
  -7   3   8      420.59      465.91     97.66 o 
  -6   3   8     2016.93     1814.30    119.16 o 
  -5   3   8      241.55      236.78     82.43 o 
  -4   3   8    14142.92    14058.45    496.91 o 
  -3   3   8       86.36       43.33     94.63 o 
  -2   3   8     6243.45     6133.43    269.79 o 
  -1   3   8     1685.37     1554.03    132.21 o 
   0   3   8     2202.17     2059.25    134.08 o 
   1   3   8     2250.04     2388.55    222.80 o 
   2   3   8      273.17      155.98    103.63 o 
   3   3   8     1881.75     1923.64    245.43 o 
   4   3   8     8212.08     9234.87    494.64 o 
   5   3   8        9.30      -62.30    156.62 o 
   6   3   8       55.04      107.41    172.89 o 
  -9   4   8     1067.66     1100.42    164.44 o 
  -8   4   8      167.85      398.42    122.93 o 
  -7   4   8     1365.07     1630.68    147.42 o 
  -6   4   8     8982.71     8536.96    367.42 o 
  -5   4   8     1048.23     1186.46    134.51 o 
  -4   4   8     2270.08     2327.57    142.59 o 
  -3   4   8      476.68      446.96    117.77 o 
  -2   4   8     4333.23     4257.86    192.97 o 
  -1   4   8      608.87      662.29    102.94 o 
   0   4   8    10644.89    10303.99    554.64 o 
   1   4   8       23.80      -90.64     90.64 o 
   2   4   8      615.64      632.46    143.10 o 
   3   4   8     5399.94     5469.51    349.99 o 
   4   4   8     1337.88     1428.62    209.27 o 
   5   4   8     5056.66     4918.01    411.82 o 
   6   4   8      162.89      -10.26    172.87 o 
  -8   5   8     1517.94     1560.34    234.13 o 
  -7   5   8     3146.92     3174.27    228.39 o 
  -6   5   8     2036.26     2137.27    185.39 o 
  -5   5   8     1547.69     1528.58    165.82 o 
  -4   5   8      880.76      946.32    159.55 o 
  -3   5   8      364.24      552.24    150.51 o 
  -2   5   8        8.24      153.41    102.71 o 
  -1   5   8     7033.20     7548.22    335.05 o 
   0   5   8     3002.82     2999.74    159.89 o 
   1   5   8      611.91      854.63    120.14 o 
   2   5   8      975.14      979.83    194.98 o 
   3   5   8       16.74       13.83    118.16 o 
   4   5   8      157.74      207.80    133.77 o 
   5   5   8       55.42       24.61    168.17 o 
  -7   6   8        4.12      300.27    150.15 o 
  -6   6   8      919.16     1032.75    161.28 o 
  -5   6   8      486.12      456.02    159.90 o 
  -4   6   8      714.81      727.56    229.53 o 
  -3   6   8     1710.96     1774.56    181.12 o 
  -2   6   8      134.01      114.60    112.53 o 
  -1   6   8      716.03      816.07    119.79 o 
   0   6   8      446.42      503.79    120.52 o 
   1   6   8      361.33      307.28    120.25 o 
   2   6   8     1702.85     1473.68    169.35 o 
   3   6   8      309.82      372.65    125.20 o 
   4   6   8       42.20        1.29    169.05 o 
  -5   7   8      581.37      481.28    165.87 o 
  -4   7   8     1445.69     1566.91    183.61 o 
  -3   7   8       59.90      141.29    347.66 o 
  -2   7   8      453.98      313.90    121.48 o 
  -1   7   8     1942.85     2536.98    437.37 o 
   0   7   8     1958.40     1769.50    157.66 o 
   1   7   8        6.72     -141.07    190.07 o 
   2   7   8        5.00      134.29    132.07 o 
  -2   8   8     1633.98     1738.93    294.28 o 
  -1   8   8        3.04     -323.64    323.64 o 
  -9   1   9     5897.85     5712.24    264.68 o 
  -8   1   9      100.71      -82.09    120.59 o 
  -7   1   9       31.46      -59.67     91.24 o 
  -6   1   9      161.16      -19.81     79.83 o 
  -5   1   9     5633.68     5350.68    185.83 o 
  -4   1   9     1395.41     1401.26     95.39 o 
  -3   1   9    18688.21    18939.95    589.05 o 
  -2   1   9      108.22      -74.79     91.58 o 
  -1   1   9     6343.03     6259.35    224.69 o 
   0   1   9     7529.47     7905.13    270.31 o 
   1   1   9      156.21      139.27    106.71 o 
   2   1   9     3468.48     3561.73    166.87 o 
   3   1   9        5.96        3.43    110.19 o 
   4   1   9     1271.47     1438.28    167.58 o 
   5   1   9     4282.87     4655.48    293.81 o 
   6   1   9      820.41      939.86    311.94 o 
  -9   2   9     6207.61     5935.13    341.80 o 
  -8   2   9       13.19        3.38    146.93 o 
  -7   2   9     3745.25     3519.00    194.84 o 
  -6   2   9     1026.43      935.86    103.19 o 
  -5   2   9    10991.43    10416.29    320.69 o 
  -4   2   9     3299.81     3337.74    151.46 o 
  -3   2   9      431.53      400.33    105.69 o 
  -2   2   9       34.88      -85.40     93.08 o 
  -1   2   9     2313.70     2251.06    131.49 o 
   0   2   9     1110.10     1111.33    123.54 o 
   1   2   9    22711.05    23732.23    786.62 o 
   2   2   9      206.44      284.72    168.13 o 
   3   2   9      240.67      409.18    188.15 o 
   4   2   9     7719.89     8981.96    516.13 o 
   5   2   9        0.49      -63.38    147.50 o 
   6   2   9     8772.42     9325.22    562.21 o 
  -9   3   9     1296.67     1337.30    179.03 o 
  -8   3   9        3.77       30.87    149.01 o 
  -7   3   9      190.64      169.91    103.51 o 
  -6   3   9      733.48      779.76    107.43 o 
  -5   3   9     6384.37     6208.60    243.40 o 
  -4   3   9      339.23      341.59     96.29 o 
  -3   3   9     2639.21     2758.56    161.12 o 
  -2   3   9     1515.75     1575.61    127.92 o 
  -1   3   9      258.85      321.49    135.96 o 
   0   3   9     6997.10     6674.30    262.87 o 
   1   3   9      436.02      555.45    145.10 o 
   2   3   9      390.19      334.36    145.71 o 
   3   3   9       51.56      182.42    123.34 o 
   4   3   9      284.69      263.91    153.92 o 
   5   3   9      181.10      174.98    150.81 o 
   6   3   9       52.57      -32.80    193.89 o 
  -8   4   9      819.90      985.59    258.44 o 
  -7   4   9      351.56      385.84    139.20 o 
  -6   4   9      851.54      715.35    130.32 o 
  -5   4   9     1343.92     1412.75    146.12 o 
  -4   4   9      100.78      -11.82    102.24 o 
  -3   4   9      407.58      503.18    145.70 o 
  -2   4   9      849.85      889.89    114.23 o 
  -1   4   9       52.82       -0.71    104.34 o 
   0   4   9      610.52      771.49    112.32 o 
   1   4   9      467.00      346.40    112.74 o 
   2   4   9      145.63      107.26    117.54 o 
   3   4   9      581.54      700.73    135.90 o 
   4   4   9      221.88      346.21    141.53 o 
   5   4   9       87.39      268.92    172.14 o 
  -7   5   9       41.29       82.47    144.07 o 
  -6   5   9       49.72       77.72    146.58 o 
  -5   5   9     2890.78     2893.45    202.40 o 
  -4   5   9       27.55       85.00    161.32 o 
  -3   5   9     7463.11     7758.44    319.55 o 
  -2   5   9      278.34      222.23    108.97 o 
  -1   5   9     1322.81     1261.19    126.15 o 
   0   5   9     1766.41     1838.89    144.30 o 
   1   5   9        2.30      -68.38    112.25 o 
   2   5   9     2624.96     2771.83    222.60 o 
   3   5   9        1.70     -129.87    129.87 o 
   4   5   9      171.51      111.28    140.51 o 
  -6   6   9     2456.91     2297.07    207.11 o 
  -5   6   9      950.20      953.73    217.70 o 
  -4   6   9     2617.28     2751.90    214.07 o 
  -3   6   9     1986.55     2196.04    155.72 o 
  -2   6   9     1432.37     1575.07    137.17 o 
  -1   6   9      638.52      623.03    139.19 o 
   0   6   9      986.86      937.67    168.51 o 
   1   6   9     5427.85     5067.21    370.24 o 
   2   6   9        8.16       66.01    125.79 o 
   3   6   9     2307.41     2405.31    456.07 o 
  -4   7   9     1697.86     1698.18    190.29 o 
  -3   7   9      761.81      771.87    208.16 o 
  -2   7   9     1457.04     1387.90    230.58 o 
  -1   7   9     1178.39     1276.84    159.57 o 
   0   7   9     2525.61     2476.95    226.09 o 
   1   7   9     1515.86     1395.55    250.61 o 
  -9   0  10     1433.09      960.44    425.65 o 
  -8   0  10    15079.06    13900.99    841.96 o 
  -7   0  10       11.63      240.50    187.99 o 
  -6   0  10     6428.04     5495.84    300.68 o 
  -5   0  10      898.17      757.20    139.77 o 
  -4   0  10     6897.23     6952.24    356.92 o 
  -3   0  10     3288.41     2961.23    227.88 o 
  -2   0  10     3470.45     3235.62    454.43 o 
  -1   0  10     1443.78     1367.04    189.74 o 
   0   0  10     2371.51     2660.83    221.78 o 
   1   0  10       68.26      122.11    184.20 o 
   2   0  10    16092.66    18554.29    986.11 o 
   3   0  10     2689.87     2917.36    278.92 o 
   4   0  10       14.90      283.19    193.44 o 
   5   0  10     5675.53     6141.54    392.92 o 
  -9   1  10      336.74      266.92    203.81 o 
  -8   1  10      699.12      269.36    181.81 o 
  -7   1  10       19.06      -21.57    120.91 o 
  -6   1  10       24.07       23.40     94.38 o 
  -5   1  10       17.51      -22.36     94.96 o 
  -4   1  10     4998.13     4578.70    197.71 o 
  -3   1  10      425.05      377.10    117.54 o 
  -2   1  10     8946.46     9272.99    353.51 o 
  -1   1  10      169.90       56.83    115.88 o 
   0   1  10      159.52       52.16    117.31 o 
   1   1  10     5127.60     5141.24    222.19 o 
   2   1  10       61.15      -38.37    134.42 o 
   3   1  10     1854.73     1680.12    164.35 o 
   4   1  10      578.87      644.64    211.70 o 
   5   1  10       51.60      293.42    198.14 o 
  -9   2  10      215.90      203.55    320.88 o 
  -8   2  10      256.93      116.55    142.00 o 
  -7   2  10      400.33      328.72    108.04 o 
  -6   2  10      107.15      134.04    103.85 o 
  -5   2  10      700.56      764.43    102.09 o 
  -4   2  10     1413.72     1375.66    112.90 o 
  -3   2  10        3.97     -101.51    101.51 o 
  -2   2  10      441.59      402.73    111.85 o 
  -1   2  10      267.30      327.46    118.00 o 
   0   2  10      230.52      312.00    124.59 o 
   1   2  10      954.20     1093.16    141.34 o 
   2   2  10      308.86      464.42    169.25 o 
   3   2  10      403.84      354.74    147.34 o 
   4   2  10      903.31     1083.97    205.70 o 
   5   2  10      103.80       98.39    197.02 o 
  -8   3  10     2857.68     3052.33    231.99 o 
  -7   3  10      121.96      148.01    113.12 o 
  -6   3  10      686.68      427.70    133.45 o 
  -5   3  10      256.98      176.10    122.58 o 
  -4   3  10     7974.68     8166.23    328.13 o 
  -3   3  10      553.61      483.68    118.78 o 
  -2   3  10     5601.06     5742.90    241.19 o 
  -1   3  10      598.29      610.36    132.06 o 
   0   3  10      448.45      360.03    168.98 o 
   1   3  10     7794.18     8546.49    607.84 o 
   2   3  10      584.36      551.19    140.86 o 
   3   3  10     2584.67     2503.38    269.65 o 
   4   3  10        0.46      330.21    163.64 o 
   5   3  10      199.02      153.62    166.69 o 
  -8   4  10     8021.42     7705.11    398.19 o 
  -7   4  10      207.38      395.08    146.27 o 
  -6   4  10     3532.14     3008.99    249.23 o 
  -5   4  10     3370.24     3367.62    295.54 o 
  -4   4  10     1394.23     1456.90    153.58 o 
  -3   4  10     3932.27     4061.41    200.86 o 
  -2   4  10      302.24       56.17    153.08 o 
  -1   4  10      234.92      213.05    137.48 o 
   0   4  10      725.00      457.37    116.79 o 
   1   4  10      831.88      693.15    122.20 o 
   2   4  10     6239.60     6608.37    476.39 o 
   3   4  10      274.07      310.81    165.05 o 
   4   4  10      705.58      837.70    155.04 o 
  -7   5  10       22.80      146.69    168.47 o 
  -6   5  10     1141.62     1151.04    180.54 o 
  -5   5  10      683.12      825.17    188.42 o 
  -4   5  10      781.71      930.17    199.00 o 
  -3   5  10     2698.81     3158.70    190.74 o 
  -2   5  10     4000.35     3948.22    204.48 o 
  -1   5  10     2518.47     2602.62    167.23 o 
   0   5  10      652.79      413.21    172.12 o 
   1   5  10     2827.90     3255.06    209.79 o 
   2   5  10      249.36      313.99    145.48 o 
   3   5  10      151.13      223.58    139.07 o 
  -5   6  10      491.22      344.42    175.84 o 
  -4   6  10      826.51      648.26    152.19 o 
  -3   6  10        4.20      106.60    197.16 o 
  -2   6  10      859.35     1081.09    191.82 o 
  -1   6  10      300.80      207.31    220.34 o 
   0   6  10       66.72      247.77    143.35 o 
   1   6  10      716.27      944.06    200.42 o 
   2   6  10       94.49      182.57    131.56 o 
  -2   7  10     2225.65     1969.80    180.62 o 
  -1   7  10      185.79      244.22    201.01 o 
  -9   1  11        8.64      282.26    366.80 o 
  -8   1  11      168.56      -13.79    152.52 o 
  -7   1  11      183.11       64.62    150.72 o 
  -6   1  11      407.53      330.64    109.91 o 
  -5   1  11     2519.12     2601.51    159.76 o 
  -4   1  11      967.70      826.29    124.71 o 
  -3   1  11     6078.32     6009.16    426.37 o 
  -2   1  11      320.80      393.04    130.73 o 
  -1   1  11     4516.90     4715.70    223.27 o 
   0   1  11      674.62      735.40    146.21 o 
   1   1  11      439.48      273.34    145.96 o 
   2   1  11     4537.25     4841.16    244.13 o 
   3   1  11     2326.83     2651.61    189.08 o 
   4   1  11      803.11      488.66    248.12 o 
   5   1  11       25.21      -79.81    252.18 o 
  -8   2  11      685.82      693.84    159.08 o 
  -7   2  11    16769.53    16671.89    655.45 o 
  -6   2  11        8.53      108.28    126.63 o 
  -5   2  11     2445.58     2219.55    152.22 o 
  -4   2  11      134.56        5.12    155.23 o 
  -3   2  11        9.26      -65.83    187.35 o 
  -2   2  11     9734.85     9979.67    385.96 o 
  -1   2  11     3899.33     4216.79    262.30 o 
   0   2  11      632.61      466.28    139.34 o 
   1   2  11      727.00      808.14    149.04 o 
   2   2  11     1433.58     1435.83    162.69 o 
   3   2  11     2888.06     3148.01    250.91 o 
   4   2  11     3886.56     5305.74    736.25 o 
  -8   3  11     1258.41      879.76    236.97 o 
  -7   3  11      145.83      -48.99    164.75 o 
  -6   3  11       48.54     -116.60    146.14 o 
  -5   3  11        0.95        4.61    130.23 o 
  -4   3  11        5.31     -128.91    128.91 o 
  -3   3  11     1718.77     1638.72    170.71 o 
  -2   3  11     2175.89     2096.16    164.18 o 
  -1   3  11     6229.34     6178.31    273.69 o 
   0   3  11      351.31      540.08    135.80 o 
   1   3  11      301.53      327.58    137.17 o 
   2   3  11     2759.24     2636.77    205.51 o 
   3   3  11      185.74      209.03    168.48 o 
   4   3  11      629.60      554.45    187.46 o 
  -7   4  11      382.10      420.58    167.72 o 
  -6   4  11      639.00      538.42    163.85 o 
  -5   4  11      112.47      152.66    148.96 o 
  -4   4  11     1334.57     1386.72    196.24 o 
  -3   4  11      431.03      234.23    147.47 o 
  -2   4  11      303.90      244.53    153.92 o 
  -1   4  11      764.34      712.65    127.49 o 
   0   4  11        4.74      -92.66    140.50 o 
   1   4  11      373.48      455.09    152.88 o 
   2   4  11     1032.29     1124.02    168.36 o 
   3   4  11        0.12      190.41    168.39 o 
  -6   5  11       11.63      -89.61    217.86 o 
  -5   5  11      612.51      630.13    183.81 o 
  -4   5  11       29.48      121.40    207.00 o 
  -3   5  11     2145.37     2275.71    181.25 o 
  -2   5  11      333.70      355.48    128.22 o 
  -1   5  11     3264.58     3116.33    188.91 o 
   0   5  11       18.93     -181.00    181.00 o 
   1   5  11       15.65       88.52    150.39 o 
   2   5  11     2799.42     3074.97    232.66 o 
  -4   6  11     4107.98     4784.14    686.30 o 
  -3   6  11       46.41       55.14    128.22 o 
  -2   6  11      634.89      547.14    202.14 o 
  -1   6  11      172.58      103.12    143.80 o 
   0   6  11      208.15      102.92    144.05 o 
  -8   0  12       71.49      365.44    238.79 o 
  -7   0  12      696.68      450.91    236.96 o 
  -6   0  12    12954.53    12913.56    604.01 o 
  -5   0  12     1121.23     1318.97    246.40 o 
  -4   0  12     1583.32     1453.44    258.47 o 
  -3   0  12     1082.34      952.86    198.09 o 
  -2   0  12      416.30      288.28    245.73 o 
  -1   0  12     5214.52     6005.97    360.10 o 
   0   0  12     5230.48     5501.12    406.02 o 
   1   0  12     1324.53     1492.62    276.77 o 
   2   0  12       29.31     -255.62    405.12 o 
   3   0  12     3334.77     3647.07    367.20 o 
   4   0  12      444.47     1292.17    382.58 o 
  -8   1  12       58.95      322.99    199.08 o 
  -7   1  12      566.79      749.19    177.28 o 
  -6   1  12       81.44      104.81    122.44 o 
  -5   1  12      648.50      568.40    129.83 o 
  -4   1  12     1894.64     1830.14    149.88 o 
  -3   1  12      710.66      504.75    137.64 o 
  -2   1  12     2575.76     2623.06    187.78 o 
  -1   1  12     1975.47     2306.63    182.94 o 
   0   1  12     1188.73     1220.26    161.16 o 
   1   1  12      396.60      254.72    150.28 o 
   2   1  12       16.36      -44.45    151.70 o 
   3   1  12     1713.66     2046.68    229.58 o 
  -7   2  12        7.46      -86.84    155.25 o 
  -6   2  12      995.43     1152.61    172.34 o 
  -5   2  12      296.68      184.28    139.87 o 
  -4   2  12      375.16      337.84    144.53 o 
  -3   2  12      555.46      290.90    148.20 o 
  -2   2  12       59.96      -47.82    145.78 o 
  -1   2  12      222.68      181.32    143.58 o 
   0   2  12      620.04      562.30    149.88 o 
   1   2  12        0.85      163.24    149.96 o 
   2   2  12      524.92      631.98    181.53 o 
   3   2  12      206.13      245.43    197.37 o 
  -7   3  12       34.49      -21.69    160.84 o 
  -6   3  12      194.28       77.79    162.77 o 
  -5   3  12     1299.76     1281.55    182.90 o 
  -4   3  12     3959.45     4192.23    341.59 o 
  -3   3  12       35.46     -140.46    140.46 o 
  -2   3  12     4550.58     4552.62    253.28 o 
  -1   3  12      919.24      856.03    202.78 o 
   0   3  12      411.65      335.39    142.97 o 
   1   3  12     1260.15     1447.58    159.45 o 
   2   3  12        3.01      145.72    168.44 o 
   3   3  12     2221.62     2274.07    210.03 o 
  -6   4  12     4522.72     4581.84    279.51 o 
  -5   4  12     1648.33     1764.33    366.81 o 
  -4   4  12     2994.07     2843.63    226.98 o 
  -3   4  12      830.78      958.49    207.74 o 
  -2   4  12       22.74      -62.18    131.12 o 
  -1   4  12     2235.77     2153.52    239.04 o 
   0   4  12     2569.66     2290.07    262.68 o 
   1   4  12       70.14      147.17    157.59 o 
   2   4  12      113.64      -29.20    160.33 o 
  -5   5  12      203.18       44.93    488.86 o 
  -4   5  12        1.46      -41.09    261.94 o 
  -3   5  12      697.31      614.17    142.14 o 
  -2   5  12       22.97     -109.40    131.99 o 
  -1   5  12     2425.00     2760.41    201.06 o 
   0   5  12     1940.25     2142.98    225.27 o 
  -7   1  13      155.03      353.44    195.37 o 
  -6   1  13       78.35      208.96    174.39 o 
  -5   1  13     2371.87     2467.92    195.59 o 
  -4   1  13     1171.34     1298.28    175.43 o 
  -3   1  13     1952.73     1830.15    200.34 o 
  -2   1  13       84.76       18.88    152.67 o 
  -1   1  13     1282.31     1638.28    170.09 o 
   0   1  13     2475.95     2839.04    285.43 o 
   1   1  13        2.50       -3.56    223.06 o 
   2   1  13     1660.24     2024.98    219.72 o 
  -6   2  13     1043.20      962.26    191.47 o 
  -5   2  13     7671.06     7731.30    431.92 o 
  -4   2  13     1922.31     2119.88    260.00 o 
  -3   2  13      126.84      -15.41    176.07 o 
  -2   2  13        8.71      -21.98    150.51 o 
  -1   2  13      284.30      376.42    154.85 o 
   0   2  13     1845.68     2020.14    197.99 o 
   1   2  13     4329.68     5173.13    425.21 o 
   2   2  13       31.73       50.18    176.96 o 
  -6   3  13      460.70      492.58    183.35 o 
  -5   3  13      268.85      498.35    178.92 o 
  -4   3  13      101.77        2.24    152.82 o 
  -3   3  13     1338.08     1078.07    205.21 o 
  -2   3  13      319.40      218.09    152.49 o 
  -1   3  13        5.94      250.61    167.30 o 
   0   3  13     3584.70     4145.76    289.64 o 
   1   3  13      531.40      592.50    157.56 o 
  -4   4  13        5.24      102.04    151.30 o 
  -3   4  13      466.75      544.34    151.26 o 
  -2   4  13      313.34      238.98    143.70 o 
  -1   4  13       66.81       52.34    155.96 o 
   0   4  13      570.88      653.27    171.74 o 
  -6   0  14      523.93     1146.28    495.13 o 
  -5   0  14      380.64      290.74    216.24 o 
  -4   0  14     2751.39     2960.17    466.47 o 
  -3   0  14     4150.67     4530.43    462.84 o 
  -2   0  14      154.99      -69.22    224.61 o 
  -1   0  14      288.97      322.42    410.03 o 
   0   0  14      720.43      251.02    261.98 o 
  -5   1  14      181.83      178.37    158.24 o 
  -4   1  14     1151.28     1405.37    172.87 o 
  -3   1  14       12.81      -72.23    162.90 o 
  -2   1  14     1904.88     2178.74    335.42 o 
  -1   1  14      192.79       88.47    217.20 o 
   0   1  14       21.73       81.97    178.62 o 
  -5   2  14      561.37      528.51    167.73 o 
  -4   2  14      332.34      203.01    208.53 o 
  -3   2  14       41.02      -25.17    156.78 o 
  -2   2  14      257.06      401.56    160.86 o 
  -1   2  14        3.41       56.97    160.14 o 
   0   2  14      179.13      427.10    166.66 o 
  -3   3  14      331.47      148.78    167.70 o 
  -2   3  14     2005.28     2106.34    189.63 o 
                                                 
